# Supplementary material for: Modulation of proliferation factors in lung adenocarcinoma with an analysis of the transcriptional consequences of genomic EGFR activation
Source: Oncotarget. 2019 Dec 10;10(65):6913–33. doi: 10.18632/oncotarget.27316 (PMC6916753; doi:10.18632/oncotarget.27316)
Supplement: Supplementary file 2 [file oncotarget-10-6913-s002.xlsx]

## Sheet: Sheet1
Kaplan Meier survival plot data
		Death events
TCGA ID	Months survival	Putative EGFR Driver-cBioPortal	All others
TCGA-05-4382-01	19.9101	0
TCGA-05-4402-01	8.0166	1
TCGA-05-5423-01	4.96109	0
TCGA-38-4627-01	37.6846	1
TCGA-38-4628-01	48.9867	1
TCGA-38-6178-01	5.19107	0
TCGA-44-2661-01	3.38406	0
TCGA-44-6147-01	7.75376	0
TCGA-49-4490-01	12.6491	1
TCGA-49-4494-01	35.5162	1
TCGA-49-4501-01	46.6868	1
TCGA-50-5944-01	12.2549	0
TCGA-50-6595-01	6.20958	1
TCGA-50-6673-01	0.722808	1
TCGA-55-6980-01	2.20128	0
TCGA-55-6981-01	45.3069	1
TCGA-55-7573-01	0.13142	0
TCGA-64-1681-01	44.3541	1
TCGA-67-3772-01	0.591388	0
TCGA-67-6217-01	13.8648	0
TCGA-69-7760-01	5.05966	0
TCGA-78-7147-01	19.253	1
TCGA-78-7155-01	38.4731	1
TCGA-91-6835-01	1.14992	0
TCGA-91-6847-01	26.9082	0
TCGA-05-4249-01	38.046		0
TCGA-05-4384-01	13.9962		0
TCGA-05-4390-01	36.9946		0
TCGA-05-4396-01	9.95503		1
TCGA-05-4398-01	47.0154		0
TCGA-05-4405-01	20.0415		0
TCGA-05-4410-01	0		0
TCGA-05-4415-01	2.95694		1
TCGA-05-4417-01	14.9161		0
TCGA-05-4418-01	8.96939		1
TCGA-05-4420-01	29.9308		0
TCGA-05-4424-01	29.9965		0
TCGA-05-4426-01	25.9882		0
TCGA-05-4430-01	25.0026		0
TCGA-05-4432-01	25.0026		0
TCGA-05-4433-01	23.9841		0
TCGA-05-5420-01	1.0185		0
TCGA-05-5429-01	0.985647		0
TCGA-05-5715-01	2.037		0
TCGA-35-3615-01	0.459969		0
TCGA-38-4626-01	85.2585		0
TCGA-38-4631-01	11.6306		1
TCGA-38-4632-01	44.5841		1
TCGA-44-2655-01	18.8587		0
TCGA-44-2656-01	19.0887		0
TCGA-44-2657-01	13.142		0
TCGA-44-2659-01	17.3802		0
TCGA-44-2662-01	15.7704		0
TCGA-44-2665-01	13.142		0
TCGA-44-2666-01	3.18693		1
TCGA-44-3396-01	10.2179		0
TCGA-44-3919-01	6.20958		0
TCGA-44-4112-01	4.59969		0
TCGA-44-5645-01	6.83382		0
TCGA-44-6145-01	3.3512		0
TCGA-44-6146-01	9.92218		0
TCGA-44-6774-01	5.42106		0
TCGA-44-6775-01	2.6941		0
TCGA-44-6776-01	63.6728		0
TCGA-44-6777-01	32.4278		1
TCGA-44-6779-01	16.3946		1
TCGA-44-7659-01	9.79076		0
TCGA-44-7662-01	1.64274		0
TCGA-44-7670-01	17.4459		0
TCGA-44-7671-01	17.5774		0
TCGA-44-7672-01	13.7333		0
TCGA-49-4486-01	76.1577		1
TCGA-49-4487-01	28.0909		1
TCGA-49-4488-01	28.5509		1
TCGA-49-4505-01	14.0619		1
TCGA-49-4506-01	32.822		1
TCGA-49-4507-01	8.80511		1
TCGA-49-4510-01	29.438		1
TCGA-49-4512-01	29.7337		1
TCGA-49-4514-01	43.1713		0
TCGA-49-6742-01	15.0147		0
TCGA-49-6744-01	12.9777		0
TCGA-49-6745-01	4.92823		0
TCGA-49-6761-01	0.0328549		0
TCGA-50-5049-01	48.7895		0
TCGA-50-5051-01	14.949		0
TCGA-50-5055-01	25.7911		0
TCGA-50-5068-01	49.2495		1
TCGA-50-5072-01	8.04945		0
TCGA-50-5931-01	8.77226		1
TCGA-50-5932-01	35.8447		1
TCGA-50-5933-01	77.8333		1
TCGA-50-5935-01	21.4542		1
TCGA-50-5936-01	8.44371		1
TCGA-50-5939-01	15.1133		1
TCGA-50-5941-01	9.36365		0
TCGA-50-5942-01	4.43541		0
TCGA-50-5944-01	12.2549		0
TCGA-50-6593-01	11.0392		1
TCGA-50-6597-01	33.3477		0
TCGA-50-7109-01	8.378		0
TCGA-53-7626-01	31.8693		0
TCGA-53-7813-01	13.7333		0
TCGA-55-1592-01	23.0313		1
TCGA-55-1594-01	38.7031		0
TCGA-55-1596-01	45.1426		0
TCGA-55-6543-01	0.0657098		0
TCGA-55-6642-01	32.5921		0
TCGA-55-6712-01	0.788518		0
TCGA-55-6970-01	15.2447		1
TCGA-55-6971-01	0.919937		0
TCGA-55-6972-01	48.461		0
TCGA-55-6978-01	5.45391		1
TCGA-55-6979-01	7.75376		1
TCGA-55-6982-01	32.6906		1
TCGA-55-6983-01	59.993		0
TCGA-55-6985-01	40.5101		0
TCGA-55-6986-01	70.9994		0
TCGA-55-7281-01	0.591388		0
TCGA-55-7283-01	1.11707		0
TCGA-55-7574-01	3.12122		0
TCGA-55-7576-01	1.3142		0
TCGA-55-7725-01	1.28134		0
TCGA-55-7727-01	1.0185		0
TCGA-55-7728-01	0.788518		0
TCGA-55-7815-01	1.77416		0
TCGA-55-7903-01	0.624243		0
TCGA-55-7907-01	0.525678		0
TCGA-55-7911-01	0.689953		0
TCGA-55-7914-01	0.0985647		0
TCGA-64-1676-01	56.7733		0
TCGA-64-1677-01	20.6329		1
TCGA-64-1678-01	39.0645		0
TCGA-64-1679-01	55.3605		0
TCGA-64-1680-01	36.9946		0
TCGA-64-5774-01	83.78		0
TCGA-64-5775-01	0.0985647		1
TCGA-64-5778-01	30.4236		0
TCGA-64-5781-01	39.4916		0
TCGA-67-3771-01	1.97129		0
TCGA-67-3773-01	2.037		0
TCGA-67-3774-01	0.591388		0
TCGA-67-6215-01	0.887082		0
TCGA-67-6216-01	0.689953		0
TCGA-69-7761-01	6.11101		0
TCGA-69-7763-01	22.6699		0
TCGA-69-7764-01	13.6019		0
TCGA-69-7765-01	4.23828		0
TCGA-71-6725-01	2.00415		0
TCGA-73-4658-01	52.535		1
TCGA-73-4659-01	23.3598		1
TCGA-73-4662-01	29.9308		0
TCGA-73-4675-01	1.3142		0
TCGA-73-4676-01	4.0083		0
TCGA-78-7143-01	162.993		1
TCGA-78-7145-01	27.1381		1
TCGA-78-7148-01	20.5672		1
TCGA-78-7149-01	35.9104		0
TCGA-78-7150-01	21.8485		1
TCGA-78-7152-01	39.4587		0
TCGA-78-7153-01	24.9697		0
TCGA-78-7154-01	19.483		1
TCGA-78-7156-01	32.0664		1
TCGA-78-7158-01	5.88103		1
TCGA-78-7159-01	40.083		0
TCGA-78-7160-01	22.2756		0
TCGA-78-7161-01	7.03095		0
TCGA-78-7162-01	104.084		1
TCGA-78-7163-01	223.808		0
TCGA-78-7166-01	8.47656		1
TCGA-78-7167-01	88.0511		1
TCGA-78-7535-01	31.1793		1
TCGA-78-7536-01	8.0166		1
TCGA-78-7537-01	53.2906		1
TCGA-78-7539-01	10.7436		0
TCGA-78-7540-01	28.9452		0
TCGA-78-7542-01	10.5464		1
TCGA-78-7633-01	32.6578		0
TCGA-86-7713-01	0.229984		0
TCGA-91-6828-01	1.21563		0
TCGA-91-6829-01	41.2986		1
TCGA-91-6849-01	0.919937		0
TCGA-91-7771-01	1.0185		0
TCGA-93-7347-01	9.7579		0
TCGA-93-7348-01	4.17257		0
TCGA-95-7039-01	1.11707		0
TCGA-95-7043-01	0.0657098		0
TCGA-95-7567-01	5.35535		0
TCGA-97-7546-01	31.6393		0
TCGA-97-7552-01	48.4938		0
TCGA-97-7553-01	43.7299		0
TCGA-97-7554-01	8.64084		0
TCGA-97-7937-01	5.94674		0
TCGA-97-7938-01	0.591388		1
TCGA-97-7941-01	0.722808		0
TCGA-99-7458-01	8.21373		0
TCGA-50-5044-01	20.4686		1
