# Supplementary material for: Modulation of proliferation factors in lung adenocarcinoma with an analysis of the transcriptional consequences of genomic EGFR activation
Source: Oncotarget. 2019 Dec 10;10(65):6913–33. doi: 10.18632/oncotarget.27316 (PMC6916753; doi:10.18632/oncotarget.27316)
Supplement: Supplementary file 3 [file oncotarget-10-6913-s003.xlsx]

## Sheet: cell lines novartis_mRNA_exp (2
STUDY_ID	SAMPLE_ID	PCNA	EGFR
cellline_ccle_broad	BICR56_UPPER_AERODIGESTIVE_TRACT	-5.0084	2.0384
cellline_ccle_broad	VMRCRCW_KIDNEY	-4.7584	2.1679
cellline_ccle_broad	CJM_SKIN	-4.5096	2.0118
cellline_ccle_broad	SU8686_PANCREAS	-4.4882	1.1718
cellline_ccle_broad	LP1_HAEMATOPOIETIC_AND_LYMPHOID_TISSUE	-4.2101	-0.7822
cellline_ccle_broad	HS742T_BREAST	-3.7709	0.1742
cellline_ccle_broad	EFO21_OVARY	-3.3147	1.1927
cellline_ccle_broad	HS822T_BONE	-3.165	0.2833
cellline_ccle_broad	MHHNB11_AUTONOMIC_GANGLIA	-2.8925	-0.7286
cellline_ccle_broad	OV56_OVARY	-2.8426	1.749
cellline_ccle_broad	BCPAP_THYROID	-2.8242	3.1047
cellline_ccle_broad	HS737T_BONE	-2.7942	0.7776
cellline_ccle_broad	KYSE30_OESOPHAGUS	-2.7762	4.3633
cellline_ccle_broad	HS819T_BONE	-2.7508	0.5392
cellline_ccle_broad	DM3_PLEURA	-2.6674	0.7026
cellline_ccle_broad	PANC0213_PANCREAS	-2.6411	2.2004
cellline_ccle_broad	NCIH1573_LUNG	-2.6352	3.7835
cellline_ccle_broad	CA46_HAEMATOPOIETIC_AND_LYMPHOID_TISSUE	-2.5327	-0.4286
cellline_ccle_broad	HS578T_BREAST	-2.5117	1.2113
cellline_ccle_broad	MKN74_STOMACH	-2.4783	2.7299
cellline_ccle_broad	RMGI_OVARY	-2.4152	2.4535
cellline_ccle_broad	59M_OVARY	-2.4091	1.2775
cellline_ccle_broad	OVMANA_OVARY	-2.3888	0.5162
cellline_ccle_broad	LXF289_LUNG	-2.3789	1.564
cellline_ccle_broad	NUDHL1_HAEMATOPOIETIC_AND_LYMPHOID_TISSUE	-2.3645	-0.5219
cellline_ccle_broad	MOLP8_HAEMATOPOIETIC_AND_LYMPHOID_TISSUE	-2.3351	-0.713
cellline_ccle_broad	SNU410_PANCREAS	-2.3259	1.9611
cellline_ccle_broad	NCIH650_LUNG	-2.3095	0.7015
cellline_ccle_broad	HS616T_HAEMATOPOIETIC_AND_LYMPHOID_TISSUE	-2.2682	0.3168
cellline_ccle_broad	NCIH1793_LUNG	-2.2667	0.8555
cellline_ccle_broad	NCIH2291_LUNG	-2.2575	2.1006
cellline_ccle_broad	ASPC1_PANCREAS	-2.218	2.9449
cellline_ccle_broad	LCLC103H_LUNG	-2.1481	1.4334
cellline_ccle_broad	LCLC97TM1_LUNG	-2.1217	0.9999
cellline_ccle_broad	YD8_UPPER_AERODIGESTIVE_TRACT	-2.1215	0.8824
cellline_ccle_broad	D341MED_CENTRAL_NERVOUS_SYSTEM	-2.1189	-0.4837
cellline_ccle_broad	HT55_LARGE_INTESTINE	-2.1079	0.491
cellline_ccle_broad	EB2_HAEMATOPOIETIC_AND_LYMPHOID_TISSUE	-2.0801	-0.8678
cellline_ccle_broad	HCC2279_LUNG	-2.0795	2.52
cellline_ccle_broad	SNU46_UPPER_AERODIGESTIVE_TRACT	-2.0659	0.8591
cellline_ccle_broad	SBC5_LUNG	-2.0659	-1.0076
cellline_ccle_broad	TE125T_SOFT_TISSUE	-2.0274	-0.4055
cellline_ccle_broad	HS604T_HAEMATOPOIETIC_AND_LYMPHOID_TISSUE	-2.0059	-0.0242
cellline_ccle_broad	NCIH2342_LUNG	-2.0053	3.0587
cellline_ccle_broad	NCIH508_LARGE_INTESTINE	-1.999	0.6076
cellline_ccle_broad	HS571T_OVARY	-1.9867	0.2858
cellline_ccle_broad	KURAMOCHI_OVARY	-1.9859	-0.9305
cellline_ccle_broad	NCIH441_LUNG	-1.9594	0.9231
cellline_ccle_broad	HCC1428_BREAST	-1.9276	-0.1444
cellline_ccle_broad	KYSE70_OESOPHAGUS	-1.9143	1.9869
cellline_ccle_broad	NCIH2030_LUNG	-1.8965	1.3737
cellline_ccle_broad	MOLP2_HAEMATOPOIETIC_AND_LYMPHOID_TISSUE	-1.8906	-0.5214
cellline_ccle_broad	HS895T_SKIN	-1.8675	0.5134
cellline_ccle_broad	ECGI10_OESOPHAGUS	-1.8668	2.7347
cellline_ccle_broad	CAKI1_KIDNEY	-1.8467	1.3668
cellline_ccle_broad	HS940T_SKIN	-1.8455	0.0369
cellline_ccle_broad	TCCPAN2_PANCREAS	-1.8448	1.2444
cellline_ccle_broad	YH13_CENTRAL_NERVOUS_SYSTEM	-1.8423	1.3194
cellline_ccle_broad	HS739T_BREAST	-1.8219	0.3853
cellline_ccle_broad	HS688AT_SKIN	-1.777	0.395
cellline_ccle_broad	SNU489_CENTRAL_NERVOUS_SYSTEM	-1.7107	0.4624
cellline_ccle_broad	SNGM_ENDOMETRIUM	-1.7047	1.628
cellline_ccle_broad	SW837_LARGE_INTESTINE	-1.6796	-0.0993
cellline_ccle_broad	NIHOVCAR3_OVARY	-1.6723	0.4211
cellline_ccle_broad	KP3_PANCREAS	-1.6705	1.9093
cellline_ccle_broad	ONCODG1_OVARY	-1.6597	1.032
cellline_ccle_broad	CAL120_BREAST	-1.6344	0.8987
cellline_ccle_broad	IALM_LUNG	-1.6248	2.0385
cellline_ccle_broad	SNU466_CENTRAL_NERVOUS_SYSTEM	-1.6045	-0.8005
cellline_ccle_broad	U87MG_CENTRAL_NERVOUS_SYSTEM	-1.5893	1.2748
cellline_ccle_broad	MHHES1_BONE	-1.5847	-1.1718
cellline_ccle_broad	NCIH1666_LUNG	-1.5826	1.4652
cellline_ccle_broad	SKMES1_LUNG	-1.5785	1.6648
cellline_ccle_broad	PECAPJ41CLONED2_UPPER_AERODIGESTIVE_TRACT	-1.5759	1.9363
cellline_ccle_broad	SCC4_UPPER_AERODIGESTIVE_TRACT	-1.5706	4.2073
cellline_ccle_broad	PECAPJ49_UPPER_AERODIGESTIVE_TRACT	-1.5679	1.8675
cellline_ccle_broad	DEL_HAEMATOPOIETIC_AND_LYMPHOID_TISSUE	-1.5372	-0.5636
cellline_ccle_broad	TE159T_SOFT_TISSUE	-1.5321	2.5602
cellline_ccle_broad	NCIH1869_LUNG	-1.5251	0.8921
cellline_ccle_broad	SCC15_UPPER_AERODIGESTIVE_TRACT	-1.5196	2.7555
cellline_ccle_broad	PCM6_HAEMATOPOIETIC_AND_LYMPHOID_TISSUE	-1.5112	-1.1425
cellline_ccle_broad	HS281T_BREAST	-1.4947	0.5832
cellline_ccle_broad	THP1_HAEMATOPOIETIC_AND_LYMPHOID_TISSUE	-1.4829	-0.6851
cellline_ccle_broad	SUDHL1_HAEMATOPOIETIC_AND_LYMPHOID_TISSUE	-1.467	-0.6985
cellline_ccle_broad	HLFA_LUNG	-1.4582	1.367
cellline_ccle_broad	TT_OESOPHAGUS	-1.4408	2.2377
cellline_ccle_broad	SCC9_UPPER_AERODIGESTIVE_TRACT	-1.4186	2.41
cellline_ccle_broad	HS172T_URINARY_TRACT	-1.4155	0.6135
cellline_ccle_broad	RCM1_LARGE_INTESTINE	-1.415	0.5387
cellline_ccle_broad	OUMS23_LARGE_INTESTINE	-1.4063	0.7819
cellline_ccle_broad	LOUNH91_LUNG	-1.3981	1.8132
cellline_ccle_broad	HS888T_BONE	-1.3866	1.3082
cellline_ccle_broad	HCC1171_LUNG	-1.384	0.2372
cellline_ccle_broad	NCIH2444_LUNG	-1.3831	2.2205
cellline_ccle_broad	HEC59_ENDOMETRIUM	-1.3775	-0.2807
cellline_ccle_broad	ML1_THYROID	-1.365	0.8755
cellline_ccle_broad	CALU3_LUNG	-1.3552	0.6977
cellline_ccle_broad	SHSY5Y_AUTONOMIC_GANGLIA	-1.3521	-1.708
cellline_ccle_broad	KARPAS299_HAEMATOPOIETIC_AND_LYMPHOID_TISSUE	-1.3452	-0.9984
cellline_ccle_broad	SKNAS_AUTONOMIC_GANGLIA	-1.3212	1.7844
cellline_ccle_broad	MDAMB436_BREAST	-1.3131	0.9513
cellline_ccle_broad	NCIH647_LUNG	-1.3069	0.2897
cellline_ccle_broad	SNU1105_CENTRAL_NERVOUS_SYSTEM	-1.3065	-0.0621
cellline_ccle_broad	U138MG_CENTRAL_NERVOUS_SYSTEM	-1.2912	0.551
cellline_ccle_broad	SW1353_BONE	-1.2841	0.5957
cellline_ccle_broad	NCIH1373_LUNG	-1.2827	2.2245
cellline_ccle_broad	SNU201_CENTRAL_NERVOUS_SYSTEM	-1.275	-0.3488
cellline_ccle_broad	HS821T_BONE	-1.2535	0.422
cellline_ccle_broad	HS751T_HAEMATOPOIETIC_AND_LYMPHOID_TISSUE	-1.249	0.0027
cellline_ccle_broad	HS934T_SKIN	-1.2467	1.6318
cellline_ccle_broad	NCIH2087_LUNG	-1.2437	2.2232
cellline_ccle_broad	VMRCRCZ_KIDNEY	-1.242	2.8624
cellline_ccle_broad	NCCSTCK140_STOMACH	-1.2417	2.0139
cellline_ccle_broad	NCIH2126_LUNG	-1.2191	1.1858
cellline_ccle_broad	HS863T_BONE	-1.2119	0.0857
cellline_ccle_broad	T173_BONE	-1.1986	0.8763
cellline_ccle_broad	PK59_PANCREAS	-1.1983	1.8658
cellline_ccle_broad	DKMG_CENTRAL_NERVOUS_SYSTEM	-1.1917	0.7582
cellline_ccle_broad	HS840T_UPPER_AERODIGESTIVE_TRACT	-1.1916	1.4479
cellline_ccle_broad	HMC18_BREAST	-1.1881	0.0816
cellline_ccle_broad	PANC0813_PANCREAS	-1.1829	1.2926
cellline_ccle_broad	HUPT3_PANCREAS	-1.1792	1.7921
cellline_ccle_broad	RKN_SOFT_TISSUE	-1.1685	1.8145
cellline_ccle_broad	SNU81_LARGE_INTESTINE	-1.1662	0.2769
cellline_ccle_broad	SNU308_BILIARY_TRACT	-1.1513	0.8625
cellline_ccle_broad	SNU503_LARGE_INTESTINE	-1.1502	1.2433
cellline_ccle_broad	J82_URINARY_TRACT	-1.1476	0.8636
cellline_ccle_broad	HTK_HAEMATOPOIETIC_AND_LYMPHOID_TISSUE	-1.1467	1.6734
cellline_ccle_broad	NCIH929_HAEMATOPOIETIC_AND_LYMPHOID_TISSUE	-1.1461	-0.5524
cellline_ccle_broad	EFE184_ENDOMETRIUM	-1.1408	1.6016
cellline_ccle_broad	KU1919_URINARY_TRACT	-1.1373	2.0679
cellline_ccle_broad	TGBC11TKB_STOMACH	-1.1336	-0.0643
cellline_ccle_broad	NCIH596_LUNG	-1.1277	2.3473
cellline_ccle_broad	WM793_SKIN	-1.12	0.9063
cellline_ccle_broad	ALEXANDERCELLS_LIVER	-1.091	0.5384
cellline_ccle_broad	LC1SQSF_LUNG	-1.086	0.7334
cellline_ccle_broad	JHOM1_OVARY	-1.0711	1.1064
cellline_ccle_broad	UACC812_BREAST	-1.0601	-0.4296
cellline_ccle_broad	A498_KIDNEY	-1.054	1.5366
cellline_ccle_broad	BICR31_UPPER_AERODIGESTIVE_TRACT	-1.0462	0.8742
cellline_ccle_broad	CAOV4_OVARY	-1.0426	-0.5114
cellline_ccle_broad	NUGC4_STOMACH	-1.0405	0.5398
cellline_ccle_broad	RERFLCMS_LUNG	-1.0352	0.3931
cellline_ccle_broad	SKMEL24_SKIN	-1.0297	-0.5189
cellline_ccle_broad	JHUEM1_ENDOMETRIUM	-1.01	0.3468
cellline_ccle_broad	BEN_LUNG	-1.0082	-0.6532
cellline_ccle_broad	HEL_HAEMATOPOIETIC_AND_LYMPHOID_TISSUE	-1.0014	-0.8295
cellline_ccle_broad	SNU1077_ENDOMETRIUM	-0.9942	1.4244
cellline_ccle_broad	TO175T_HAEMATOPOIETIC_AND_LYMPHOID_TISSUE	-0.9906	0.4401
cellline_ccle_broad	CFPAC1_PANCREAS	-0.9883	1.2681
cellline_ccle_broad	T3M4_PANCREAS	-0.9589	2.5956
cellline_ccle_broad	CALU6_LUNG	-0.9567	0.8722
cellline_ccle_broad	KP4_PANCREAS	-0.9554	0.0646
cellline_ccle_broad	NCIH226_LUNG	-0.9379	1.8727
cellline_ccle_broad	YAPC_PANCREAS	-0.937	0.5005
cellline_ccle_broad	RERFGC1B_STOMACH	-0.935	2.6045
cellline_ccle_broad	NCIH1437_LUNG	-0.9322	0.3486
cellline_ccle_broad	SNU324_PANCREAS	-0.9288	1.3178
cellline_ccle_broad	JHH2_LIVER	-0.9179	1.4552
cellline_ccle_broad	SNU685_ENDOMETRIUM	-0.8985	0.9651
cellline_ccle_broad	SW1116_LARGE_INTESTINE	-0.898	1.3732
cellline_ccle_broad	FTC133_THYROID	-0.8878	1.0392
cellline_ccle_broad	UACC893_BREAST	-0.8822	0.6361
cellline_ccle_broad	H4_CENTRAL_NERVOUS_SYSTEM	-0.8807	0.8688
cellline_ccle_broad	MFE296_ENDOMETRIUM	-0.8656	-0.7914
cellline_ccle_broad	TT_THYROID	-0.8603	0.1876
cellline_ccle_broad	HS675T_LARGE_INTESTINE	-0.8509	0.9281
cellline_ccle_broad	COLO680N_OESOPHAGUS	-0.8504	2.3609
cellline_ccle_broad	FUOV1_OVARY	-0.8491	0.7795
cellline_ccle_broad	HS746T_STOMACH	-0.8346	0.9886
cellline_ccle_broad	HS600T_SKIN	-0.8333	1.1432
cellline_ccle_broad	MEWO_SKIN	-0.8295	-0.4119
cellline_ccle_broad	MDAMB134VI_BREAST	-0.8236	-0.7086
cellline_ccle_broad	YD38_UPPER_AERODIGESTIVE_TRACT	-0.8123	2.7195
cellline_ccle_broad	NCIH522_LUNG	-0.8115	-0.7575
cellline_ccle_broad	SNU182_LIVER	-0.7996	0.3995
cellline_ccle_broad	HCC1195_LUNG	-0.7946	1.0071
cellline_ccle_broad	HCC1500_BREAST	-0.7909	-1.0852
cellline_ccle_broad	OCIM1_HAEMATOPOIETIC_AND_LYMPHOID_TISSUE	-0.7861	-1.098
cellline_ccle_broad	HS698T_LARGE_INTESTINE	-0.7859	0.6092
cellline_ccle_broad	MDAMB435S_SKIN	-0.779	-0.9098
cellline_ccle_broad	SW900_LUNG	-0.7694	1.0127
cellline_ccle_broad	OVISE_OVARY	-0.7654	2.2074
cellline_ccle_broad	NCIH2172_LUNG	-0.7632	0.227
cellline_ccle_broad	GSS_STOMACH	-0.7621	-0.6823
cellline_ccle_broad	NCIH2009_LUNG	-0.7609	0.3445
cellline_ccle_broad	VMCUB1_URINARY_TRACT	-0.7393	3.599
cellline_ccle_broad	K562_HAEMATOPOIETIC_AND_LYMPHOID_TISSUE	-0.7381	-0.1186
cellline_ccle_broad	NCIH1693_LUNG	-0.7336	1.6269
cellline_ccle_broad	HCC2935_LUNG	-0.7324	1.3297
cellline_ccle_broad	TE10_OESOPHAGUS	-0.7298	1.48
cellline_ccle_broad	2313287_STOMACH	-0.727	-0.2215
cellline_ccle_broad	HS729_SOFT_TISSUE	-0.7222	0.5748
cellline_ccle_broad	JHH5_LIVER	-0.7139	0.907
cellline_ccle_broad	DETROIT562_UPPER_AERODIGESTIVE_TRACT	-0.7123	2.2479
cellline_ccle_broad	SUPHD1_HAEMATOPOIETIC_AND_LYMPHOID_TISSUE	-0.7098	-0.6176
cellline_ccle_broad	OCIAML3_HAEMATOPOIETIC_AND_LYMPHOID_TISSUE	-0.7086	-0.6022
cellline_ccle_broad	SNU119_OVARY	-0.705	0.0233
cellline_ccle_broad	HDLM2_HAEMATOPOIETIC_AND_LYMPHOID_TISSUE	-0.6959	-0.6077
cellline_ccle_broad	NCIH1792_LUNG	-0.6902	1.5986
cellline_ccle_broad	SNU840_OVARY	-0.6848	0.7787
cellline_ccle_broad	HS343T_BREAST	-0.6821	0.9642
cellline_ccle_broad	KALS1_CENTRAL_NERVOUS_SYSTEM	-0.6789	-0.4965
cellline_ccle_broad	TE9_OESOPHAGUS	-0.6777	1.6692
cellline_ccle_broad	HCC1806_BREAST	-0.6759	2.5405
cellline_ccle_broad	CL14_LARGE_INTESTINE	-0.6724	0.4225
cellline_ccle_broad	NCIH841_LUNG	-0.6626	1.2122
cellline_ccle_broad	NCIH661_LUNG	-0.6612	-0.3292
cellline_ccle_broad	BFTC909_KIDNEY	-0.656	1.1352
cellline_ccle_broad	TE8_OESOPHAGUS	-0.6524	3.7499
cellline_ccle_broad	SNU349_KIDNEY	-0.6509	2.5386
cellline_ccle_broad	ISHIKAWAHERAKLIO02ER_ENDOMETRIUM	-0.6432	-0.3086
cellline_ccle_broad	COLO818_SKIN	-0.6395	-0.689
cellline_ccle_broad	CHL1_SKIN	-0.636	-1.3517
cellline_ccle_broad	HCC1419_BREAST	-0.6329	-0.7715
cellline_ccle_broad	FADU_UPPER_AERODIGESTIVE_TRACT	-0.6315	2.0587
cellline_ccle_broad	SNU175_LARGE_INTESTINE	-0.631	-0.0234
cellline_ccle_broad	HCC1599_BREAST	-0.6308	-0.5092
cellline_ccle_broad	HS618T_LUNG	-0.6208	1.4818
cellline_ccle_broad	ZR751_BREAST	-0.6202	-0.9264
cellline_ccle_broad	HEYA8_OVARY	-0.6151	2.0913
cellline_ccle_broad	OVSAHO_OVARY	-0.6122	-0.3694
cellline_ccle_broad	OV90_OVARY	-0.6032	-0.572
cellline_ccle_broad	COLO829_SKIN	-0.5977	-0.7757
cellline_ccle_broad	MFE280_ENDOMETRIUM	-0.5946	-0.3935
cellline_ccle_broad	CAS1_CENTRAL_NERVOUS_SYSTEM	-0.5939	0.1777
cellline_ccle_broad	EFO27_OVARY	-0.5865	1.0763
cellline_ccle_broad	LC1F_LUNG	-0.5838	0.36
cellline_ccle_broad	SKCO1_LARGE_INTESTINE	-0.5827	0.2851
cellline_ccle_broad	LMSU_STOMACH	-0.5738	0.2781
cellline_ccle_broad	GSU_STOMACH	-0.5737	0.3028
cellline_ccle_broad	EFM192A_BREAST	-0.5726	-0.9954
cellline_ccle_broad	COLO679_SKIN	-0.5703	-1.1426
cellline_ccle_broad	WM115_SKIN	-0.5696	-0.9017
cellline_ccle_broad	NCIH1623_LUNG	-0.5612	1.5197
cellline_ccle_broad	NCIH1651_LUNG	-0.5597	1.5434
cellline_ccle_broad	MDAMB361_BREAST	-0.5534	-0.1011
cellline_ccle_broad	SNU761_LIVER	-0.5491	1.163
cellline_ccle_broad	KYSE270_OESOPHAGUS	-0.5482	3.5057
cellline_ccle_broad	COLO783_SKIN	-0.5447	-0.0529
cellline_ccle_broad	SNU899_UPPER_AERODIGESTIVE_TRACT	-0.5431	2.0866
cellline_ccle_broad	KYSE450_OESOPHAGUS	-0.5395	4.0401
cellline_ccle_broad	KPL1_BREAST	-0.5352	-0.8804
cellline_ccle_broad	HCC366_LUNG	-0.5293	1.6262
cellline_ccle_broad	PANC0203_PANCREAS	-0.5144	1.2357
cellline_ccle_broad	HEC50B_ENDOMETRIUM	-0.5126	1.1752
cellline_ccle_broad	KARPAS620_HAEMATOPOIETIC_AND_LYMPHOID_TISSUE	-0.5107	-0.6521
cellline_ccle_broad	CAL27_UPPER_AERODIGESTIVE_TRACT	-0.5013	4.2
cellline_ccle_broad	MDAPCA2B_PROSTATE	-0.4985	0.5118
cellline_ccle_broad	CAL78_BONE	-0.4932	-0.3834
cellline_ccle_broad	CAPAN1_PANCREAS	-0.4882	0.3189
cellline_ccle_broad	CAL54_KIDNEY	-0.488	1.6609
cellline_ccle_broad	SR786_HAEMATOPOIETIC_AND_LYMPHOID_TISSUE	-0.4846	-0.573
cellline_ccle_broad	HDMYZ_HAEMATOPOIETIC_AND_LYMPHOID_TISSUE	-0.4821	0.5282
cellline_ccle_broad	CADOES1_BONE	-0.4714	-0.8707
cellline_ccle_broad	KYO1_HAEMATOPOIETIC_AND_LYMPHOID_TISSUE	-0.4665	-0.4965
cellline_ccle_broad	TUHR14TKB_KIDNEY	-0.4645	3.5733
cellline_ccle_broad	HEC251_ENDOMETRIUM	-0.4601	0.6127
cellline_ccle_broad	MCF7_BREAST	-0.4595	-0.6845
cellline_ccle_broad	A101D_SKIN	-0.4592	-0.1587
cellline_ccle_broad	FU97_STOMACH	-0.4591	0.532
cellline_ccle_broad	NCIH716_LARGE_INTESTINE	-0.4566	0.9493
cellline_ccle_broad	SW1271_LUNG	-0.4511	1.1312
cellline_ccle_broad	COV362_OVARY	-0.4491	0.5412
cellline_ccle_broad	KMRC3_KIDNEY	-0.448	2.5781
cellline_ccle_broad	KLE_ENDOMETRIUM	-0.4427	0.5847
cellline_ccle_broad	HS706T_BONE	-0.4425	0.3671
cellline_ccle_broad	UACC62_SKIN	-0.4419	-0.378
cellline_ccle_broad	HCC827_LUNG	-0.4353	4.863
cellline_ccle_broad	KPNSI9S_AUTONOMIC_GANGLIA	-0.4332	0.1537
cellline_ccle_broad	CGTHW1_THYROID	-0.4314	1.4378
cellline_ccle_broad	NCIH2066_LUNG	-0.4293	-0.7122
cellline_ccle_broad	RD_SOFT_TISSUE	-0.4255	0.3702
cellline_ccle_broad	SCC25_UPPER_AERODIGESTIVE_TRACT	-0.4086	2.0317
cellline_ccle_broad	PC3_PROSTATE	-0.4084	1.6153
cellline_ccle_broad	NCIH1650_LUNG	-0.408	2.2034
cellline_ccle_broad	JVM2_HAEMATOPOIETIC_AND_LYMPHOID_TISSUE	-0.3939	-0.7331
cellline_ccle_broad	LNCAPCLONEFGC_PROSTATE	-0.3933	0.5993
cellline_ccle_broad	MPP89_PLEURA	-0.3925	-0.0087
cellline_ccle_broad	JHH6_LIVER	-0.3917	0.6375
cellline_ccle_broad	HCC44_LUNG	-0.3876	1.7223
cellline_ccle_broad	786O_KIDNEY	-0.3857	0.8648
cellline_ccle_broad	SET2_HAEMATOPOIETIC_AND_LYMPHOID_TISSUE	-0.3838	-0.5769
cellline_ccle_broad	PANC0327_PANCREAS	-0.3698	1.4232
cellline_ccle_broad	MFE319_ENDOMETRIUM	-0.3686	0.7269
cellline_ccle_broad	HS766T_PANCREAS	-0.3647	1.254
cellline_ccle_broad	GRANTA519_HAEMATOPOIETIC_AND_LYMPHOID_TISSUE	-0.3558	-0.7842
cellline_ccle_broad	SNU5_STOMACH	-0.3544	1.7897
cellline_ccle_broad	SKHEP1_LIVER	-0.352	0.426
cellline_ccle_broad	MOLM6_HAEMATOPOIETIC_AND_LYMPHOID_TISSUE	-0.3511	-0.6393
cellline_ccle_broad	BICR16_UPPER_AERODIGESTIVE_TRACT	-0.3466	3.228
cellline_ccle_broad	REC1_HAEMATOPOIETIC_AND_LYMPHOID_TISSUE	-0.3381	-1.0529
cellline_ccle_broad	HCC15_LUNG	-0.3267	0.7591
cellline_ccle_broad	CL40_LARGE_INTESTINE	-0.3135	0.1706
cellline_ccle_broad	KMS11_HAEMATOPOIETIC_AND_LYMPHOID_TISSUE	-0.3123	-0.5469
cellline_ccle_broad	RERFLCSQ1_LUNG	-0.3115	1.4106
cellline_ccle_broad	SKMEL1_SKIN	-0.305	-0.6945
cellline_ccle_broad	COV504_OVARY	-0.3033	0.7629
cellline_ccle_broad	NCIH3255_LUNG	-0.2991	4.3295
cellline_ccle_broad	NCIH2052_PLEURA	-0.2987	1.1946
cellline_ccle_broad	MOGGUVW_CENTRAL_NERVOUS_SYSTEM	-0.2969	-0.1572
cellline_ccle_broad	KNS62_LUNG	-0.2958	2.6914
cellline_ccle_broad	TM31_CENTRAL_NERVOUS_SYSTEM	-0.2951	0.6413
cellline_ccle_broad	WM1799_SKIN	-0.2935	-0.3235
cellline_ccle_broad	SNU478_BILIARY_TRACT	-0.2911	1.5304
cellline_ccle_broad	NCIH2286_LUNG	-0.2896	0.5971
cellline_ccle_broad	G401_SOFT_TISSUE	-0.2875	-0.8783
cellline_ccle_broad	BICR6_UPPER_AERODIGESTIVE_TRACT	-0.2874	2.5055
cellline_ccle_broad	HCC2218_BREAST	-0.2867	0.5994
cellline_ccle_broad	EHEB_HAEMATOPOIETIC_AND_LYMPHOID_TISSUE	-0.2839	-1.1559
cellline_ccle_broad	SNU245_BILIARY_TRACT	-0.2838	0.4826
cellline_ccle_broad	IPC298_SKIN	-0.2825	-0.8863
cellline_ccle_broad	PECAPJ34CLONEC12_UPPER_AERODIGESTIVE_TRACT	-0.281	1.7425
cellline_ccle_broad	JL1_PLEURA	-0.2742	2.226
cellline_ccle_broad	HSC2_UPPER_AERODIGESTIVE_TRACT	-0.2736	4.6403
cellline_ccle_broad	M059K_CENTRAL_NERVOUS_SYSTEM	-0.2706	1.0461
cellline_ccle_broad	KM12_LARGE_INTESTINE	-0.2692	-0.1789
cellline_ccle_broad	HT144_SKIN	-0.268	-1.0384
cellline_ccle_broad	K029AX_SKIN	-0.2664	-0.8939
cellline_ccle_broad	DU145_PROSTATE	-0.2596	1.0962
cellline_ccle_broad	NCIH196_LUNG	-0.2556	0.74
cellline_ccle_broad	LK2_LUNG	-0.253	-0.9032
cellline_ccle_broad	TOV21G_OVARY	-0.2447	0.4263
cellline_ccle_broad	GOS3_CENTRAL_NERVOUS_SYSTEM	-0.2445	1.409
cellline_ccle_broad	PANC0403_PANCREAS	-0.244	1.043
cellline_ccle_broad	SUPM2_HAEMATOPOIETIC_AND_LYMPHOID_TISSUE	-0.2292	-1.1199
cellline_ccle_broad	OVKATE_OVARY	-0.2261	1.3356
cellline_ccle_broad	SKLU1_LUNG	-0.2258	0.4417
cellline_ccle_broad	SW1417_LARGE_INTESTINE	-0.2224	0.9714
cellline_ccle_broad	KMS21BM_HAEMATOPOIETIC_AND_LYMPHOID_TISSUE	-0.2207	-0.9149
cellline_ccle_broad	RCC10RGB_KIDNEY	-0.2124	2.9756
cellline_ccle_broad	SNU738_CENTRAL_NERVOUS_SYSTEM	-0.211	0.8413
cellline_ccle_broad	HEL9217_HAEMATOPOIETIC_AND_LYMPHOID_TISSUE	-0.2104	-1.0448
cellline_ccle_broad	KYSE180_OESOPHAGUS	-0.2076	3.1367
cellline_ccle_broad	SF295_CENTRAL_NERVOUS_SYSTEM	-0.2074	0.8728
cellline_ccle_broad	KNS42_CENTRAL_NERVOUS_SYSTEM	-0.2067	-0.2053
cellline_ccle_broad	OPM2_HAEMATOPOIETIC_AND_LYMPHOID_TISSUE	-0.1984	-0.7568
cellline_ccle_broad	AU565_BREAST	-0.196	1.6018
cellline_ccle_broad	SNU1272_KIDNEY	-0.1959	1.4009
cellline_ccle_broad	COV644_OVARY	-0.1953	1.2116
cellline_ccle_broad	MDAMB231_BREAST	-0.194	1.6397
cellline_ccle_broad	8MGBA_CENTRAL_NERVOUS_SYSTEM	-0.1937	0.5708
cellline_ccle_broad	RL952_ENDOMETRIUM	-0.1925	2.1083
cellline_ccle_broad	BFTC905_URINARY_TRACT	-0.1888	1.1989
cellline_ccle_broad	NCIH2122_LUNG	-0.1877	0.5084
cellline_ccle_broad	NCIH747_LARGE_INTESTINE	-0.1816	2.3812
cellline_ccle_broad	BHY_UPPER_AERODIGESTIVE_TRACT	-0.1812	2.9878
cellline_ccle_broad	RMUGS_OVARY	-0.1799	2.7417
cellline_ccle_broad	NCIH1568_LUNG	-0.1788	3.7289
cellline_ccle_broad	SNU8_OVARY	-0.1786	0.704
cellline_ccle_broad	KS1_CENTRAL_NERVOUS_SYSTEM	-0.175	0.2298
cellline_ccle_broad	NCIH520_LUNG	-0.1743	-1.2581
cellline_ccle_broad	OCUM1_STOMACH	-0.1731	2.0233
cellline_ccle_broad	GCT_SOFT_TISSUE	-0.1728	1.8297
cellline_ccle_broad	5637_URINARY_TRACT	-0.1724	2.1068
cellline_ccle_broad	UT7_HAEMATOPOIETIC_AND_LYMPHOID_TISSUE	-0.1711	-0.7391
cellline_ccle_broad	DMS114_LUNG	-0.1703	-0.9016
cellline_ccle_broad	HS839T_SKIN	-0.1627	1.2965
cellline_ccle_broad	HT1080_SOFT_TISSUE	-0.1599	0.669
cellline_ccle_broad	NCIH1563_LUNG	-0.1551	2.2096
cellline_ccle_broad	RERFLCKJ_LUNG	-0.1529	0.9859
cellline_ccle_broad	SNU1076_UPPER_AERODIGESTIVE_TRACT	-0.1493	2.4082
cellline_ccle_broad	KYSE150_OESOPHAGUS	-0.1487	2.6848
cellline_ccle_broad	SW1710_URINARY_TRACT	-0.1434	1.4115
cellline_ccle_broad	CORL23_LUNG	-0.1387	1.3404
cellline_ccle_broad	KYM1_SOFT_TISSUE	-0.1367	-1.0076
cellline_ccle_broad	A704_KIDNEY	-0.1322	1.3227
cellline_ccle_broad	NCIH1915_LUNG	-0.1287	-0.1337
cellline_ccle_broad	TYKNU_OVARY	-0.1119	0.1764
cellline_ccle_broad	HUPT4_PANCREAS	-0.1079	0.9804
cellline_ccle_broad	MCAS_OVARY	-0.1074	1.5512
cellline_ccle_broad	QGP1_PANCREAS	-0.105	-0.1646
cellline_ccle_broad	OCIAML5_HAEMATOPOIETIC_AND_LYMPHOID_TISSUE	-0.1036	-0.8633
cellline_ccle_broad	U266B1_HAEMATOPOIETIC_AND_LYMPHOID_TISSUE	-0.1028	-0.3778
cellline_ccle_broad	MSTO211H_PLEURA	-0.1013	1.5061
cellline_ccle_broad	NCIH1355_LUNG	-0.0987	0.471
cellline_ccle_broad	KMS26_HAEMATOPOIETIC_AND_LYMPHOID_TISSUE	-0.0965	-0.6733
cellline_ccle_broad	SJRH30_SOFT_TISSUE	-0.0962	-0.6502
cellline_ccle_broad	SKLMS1_SOFT_TISSUE	-0.0933	1.0681
cellline_ccle_broad	LOXIMVI_SKIN	-0.0897	1.3058
cellline_ccle_broad	KYSE140_OESOPHAGUS	-0.0882	2.8433
cellline_ccle_broad	TE5_OESOPHAGUS	-0.085	2.6436
cellline_ccle_broad	SKNFI_AUTONOMIC_GANGLIA	-0.0791	0.6054
cellline_ccle_broad	A2058_SKIN	-0.0766	-0.9549
cellline_ccle_broad	NCIH23_LUNG	-0.0742	0.528
cellline_ccle_broad	NCIH2228_LUNG	-0.0687	1.9012
cellline_ccle_broad	HS683_CENTRAL_NERVOUS_SYSTEM	-0.0647	1.383
cellline_ccle_broad	SKOV3_OVARY	-0.0568	1.0144
cellline_ccle_broad	ISTMES2_PLEURA	-0.055	1.0939
cellline_ccle_broad	MKN1_STOMACH	-0.0523	0.946
cellline_ccle_broad	JMSU1_URINARY_TRACT	-0.0517	0.6214
cellline_ccle_broad	OUMS27_BONE	-0.0466	1.07
cellline_ccle_broad	HEC1B_ENDOMETRIUM	-0.046	0.6427
cellline_ccle_broad	KMS34_HAEMATOPOIETIC_AND_LYMPHOID_TISSUE	-0.04	-0.8758
cellline_ccle_broad	S117_SOFT_TISSUE	-0.0383	1.2863
cellline_ccle_broad	F36P_HAEMATOPOIETIC_AND_LYMPHOID_TISSUE	-0.0383	-1.2084
cellline_ccle_broad	EN_ENDOMETRIUM	-0.0341	-0.4539
cellline_ccle_broad	PK45H_PANCREAS	-0.0324	2.1085
cellline_ccle_broad	MDAMB453_BREAST	-0.029	-0.7762
cellline_ccle_broad	NCIH854_LUNG	-0.0289	1.4229
cellline_ccle_broad	SW948_LARGE_INTESTINE	-0.0269	0.3992
cellline_ccle_broad	NCIH1339_LUNG	-0.0163	0.881
cellline_ccle_broad	OCILY19_HAEMATOPOIETIC_AND_LYMPHOID_TISSUE	-0.01	-0.9083
cellline_ccle_broad	BT20_BREAST	-0.0094	3.7618
cellline_ccle_broad	SNUC2A_LARGE_INTESTINE	-0.0094	0.4691
cellline_ccle_broad	HCC1395_BREAST	-0.0002	0.9708
cellline_ccle_broad	KNS60_CENTRAL_NERVOUS_SYSTEM	0.0039	1.3764
cellline_ccle_broad	EVSAT_BREAST	0.0051	-0.7683
cellline_ccle_broad	SNU423_LIVER	0.0072	1.5511
cellline_ccle_broad	RERFLCAI_LUNG	0.0076	1.5209
cellline_ccle_broad	OAW42_OVARY	0.0099	0.7467
cellline_ccle_broad	CAOV3_OVARY	0.0103	1.5527
cellline_ccle_broad	NCIH1299_LUNG	0.0138	0.2608
cellline_ccle_broad	HCC56_LARGE_INTESTINE	0.0146	-0.6085
cellline_ccle_broad	GCIY_STOMACH	0.0226	1.4748
cellline_ccle_broad	L363_HAEMATOPOIETIC_AND_LYMPHOID_TISSUE	0.026	-0.773
cellline_ccle_broad	KMRC1_KIDNEY	0.0285	0.5828
cellline_ccle_broad	SNU1079_BILIARY_TRACT	0.0289	1.8433
cellline_ccle_broad	MIAPACA2_PANCREAS	0.0322	0.4023
cellline_ccle_broad	LS411N_LARGE_INTESTINE	0.0334	0.2347
cellline_ccle_broad	KASUMI1_HAEMATOPOIETIC_AND_LYMPHOID_TISSUE	0.037	-0.8582
cellline_ccle_broad	SNU475_LIVER	0.0403	-0.0588
cellline_ccle_broad	HPAFII_PANCREAS	0.0424	1.7261
cellline_ccle_broad	SF126_CENTRAL_NERVOUS_SYSTEM	0.0441	1.4524
cellline_ccle_broad	SW579_THYROID	0.0445	1.8568
cellline_ccle_broad	KASUMI6_HAEMATOPOIETIC_AND_LYMPHOID_TISSUE	0.0469	-1.0169
cellline_ccle_broad	NCIH2110_LUNG	0.0487	0.5488
cellline_ccle_broad	COV318_OVARY	0.053	-0.0017
cellline_ccle_broad	NCIH1648_LUNG	0.0571	1.7508
cellline_ccle_broad	SNU213_PANCREAS	0.0596	1.0559
cellline_ccle_broad	CHP212_AUTONOMIC_GANGLIA	0.0652	-0.0676
cellline_ccle_broad	MDST8_LARGE_INTESTINE	0.0718	0.854
cellline_ccle_broad	SUDHL4_HAEMATOPOIETIC_AND_LYMPHOID_TISSUE	0.0774	-0.8
cellline_ccle_broad	PECAPJ15_UPPER_AERODIGESTIVE_TRACT	0.0792	1.4338
cellline_ccle_broad	COLO741_SKIN	0.0823	-0.2982
cellline_ccle_broad	BT483_BREAST	0.0867	-0.2287
cellline_ccle_broad	SCABER_URINARY_TRACT	0.0868	3.1863
cellline_ccle_broad	HCC202_BREAST	0.0929	0.2914
cellline_ccle_broad	G402_SOFT_TISSUE	0.0935	-0.2496
cellline_ccle_broad	SNU601_STOMACH	0.0937	0.6172
cellline_ccle_broad	BICR18_UPPER_AERODIGESTIVE_TRACT	0.1036	1.1676
cellline_ccle_broad	SNU449_LIVER	0.1111	1.6316
cellline_ccle_broad	HS695T_SKIN	0.112	-0.2679
cellline_ccle_broad	TF1_HAEMATOPOIETIC_AND_LYMPHOID_TISSUE	0.1152	-0.5794
cellline_ccle_broad	L33_PANCREAS	0.1191	2.1297
cellline_ccle_broad	AN3CA_ENDOMETRIUM	0.1314	0.9178
cellline_ccle_broad	MONOMAC1_HAEMATOPOIETIC_AND_LYMPHOID_TISSUE	0.1321	-0.9768
cellline_ccle_broad	ES2_OVARY	0.1326	1.542
cellline_ccle_broad	KYSE410_OESOPHAGUS	0.1372	1.2485
cellline_ccle_broad	HCC1143_BREAST	0.1412	2.1967
cellline_ccle_broad	VMRCLCD_LUNG	0.1438	-1.5184
cellline_ccle_broad	TT2609C02_THYROID	0.1507	0.1126
cellline_ccle_broad	YKG1_CENTRAL_NERVOUS_SYSTEM	0.151	0.112
cellline_ccle_broad	NCIH1703_LUNG	0.1516	1.3023
cellline_ccle_broad	NCIH2347_LUNG	0.1529	0.9904
cellline_ccle_broad	TE14_OESOPHAGUS	0.1578	1.1539
cellline_ccle_broad	GP2D_LARGE_INTESTINE	0.1622	0.4345
cellline_ccle_broad	ECC12_STOMACH	0.1629	-1.5789
cellline_ccle_broad	RERFLCAD1_LUNG	0.1662	1.3888
cellline_ccle_broad	NCIH2081_LUNG	0.1683	-0.9227
cellline_ccle_broad	NCIH1385_LUNG	0.1719	-0.527
cellline_ccle_broad	KYSE510_OESOPHAGUS	0.1722	1.0914
cellline_ccle_broad	JK1_HAEMATOPOIETIC_AND_LYMPHOID_TISSUE	0.1733	-0.9795
cellline_ccle_broad	HEC6_ENDOMETRIUM	0.1744	0.649
cellline_ccle_broad	EPLC272H_LUNG	0.1797	2.6562
cellline_ccle_broad	769P_KIDNEY	0.1808	1.1663
cellline_ccle_broad	KMH2_HAEMATOPOIETIC_AND_LYMPHOID_TISSUE	0.1841	-0.1691
cellline_ccle_broad	CAL33_UPPER_AERODIGESTIVE_TRACT	0.1865	3.9689
cellline_ccle_broad	SKBR3_BREAST	0.1894	1.0726
cellline_ccle_broad	42MGBA_CENTRAL_NERVOUS_SYSTEM	0.1925	0.6815
cellline_ccle_broad	SNU1214_UPPER_AERODIGESTIVE_TRACT	0.1988	3.1015
cellline_ccle_broad	HEC108_ENDOMETRIUM	0.1988	2.9712
cellline_ccle_broad	OVCAR8_OVARY	0.1997	0.1183
cellline_ccle_broad	OE19_OESOPHAGUS	0.2025	0.3466
cellline_ccle_broad	MORCPR_LUNG	0.2029	-0.3068
cellline_ccle_broad	SW48_LARGE_INTESTINE	0.2087	1.5169
cellline_ccle_broad	KCL22_HAEMATOPOIETIC_AND_LYMPHOID_TISSUE	0.219	-1.1855
cellline_ccle_broad	JHOS2_OVARY	0.2229	0.4963
cellline_ccle_broad	OAW28_OVARY	0.2285	0.3276
cellline_ccle_broad	SJSA1_BONE	0.2334	0.263
cellline_ccle_broad	JHH1_LIVER	0.2335	1.7119
cellline_ccle_broad	RH41_SOFT_TISSUE	0.235	-0.8798
cellline_ccle_broad	MG63_BONE	0.2465	0.5276
cellline_ccle_broad	TE11_OESOPHAGUS	0.2467	2.6584
cellline_ccle_broad	NCIH1436_LUNG	0.2512	-0.1577
cellline_ccle_broad	A204_SOFT_TISSUE	0.2514	-0.9891
cellline_ccle_broad	HS229T_LUNG	0.2524	0.8579
cellline_ccle_broad	KIJK_HAEMATOPOIETIC_AND_LYMPHOID_TISSUE	0.2551	-0.4876
cellline_ccle_broad	NCIH1944_LUNG	0.2595	-0.2314
cellline_ccle_broad	JHOC5_OVARY	0.2618	2.2724
cellline_ccle_broad	SKNSH_AUTONOMIC_GANGLIA	0.2663	0.0721
cellline_ccle_broad	PC14_LUNG	0.2674	2.0624
cellline_ccle_broad	A172_CENTRAL_NERVOUS_SYSTEM	0.2776	0.649
cellline_ccle_broad	TE1_OESOPHAGUS	0.2795	1.9712
cellline_ccle_broad	LN18_CENTRAL_NERVOUS_SYSTEM	0.2809	0.9434
cellline_ccle_broad	C2BBE1_LARGE_INTESTINE	0.2823	0.3547
cellline_ccle_broad	U2OS_BONE	0.2823	-0.5092
cellline_ccle_broad	NCIN87_STOMACH	0.2833	1.1118
cellline_ccle_broad	SW1573_LUNG	0.289	0.6535
cellline_ccle_broad	YD10B_UPPER_AERODIGESTIVE_TRACT	0.2964	3.2578
cellline_ccle_broad	JVM3_HAEMATOPOIETIC_AND_LYMPHOID_TISSUE	0.2972	-0.7479
cellline_ccle_broad	NCIH1876_LUNG	0.2995	-1.2162
cellline_ccle_broad	SNU878_LIVER	0.3001	-0.1628
cellline_ccle_broad	HS944T_SKIN	0.3052	-0.3358
cellline_ccle_broad	CAL51_BREAST	0.3097	-0.0503
cellline_ccle_broad	SNUC5_LARGE_INTESTINE	0.3127	1.1406
cellline_ccle_broad	DMS53_LUNG	0.3129	-0.3333
cellline_ccle_broad	SW1783_CENTRAL_NERVOUS_SYSTEM	0.3144	0.9212
cellline_ccle_broad	SIMA_AUTONOMIC_GANGLIA	0.3145	-0.9811
cellline_ccle_broad	SQ1_LUNG	0.3146	2.4031
cellline_ccle_broad	NCIH810_LUNG	0.3146	-0.4779
cellline_ccle_broad	HUH28_BILIARY_TRACT	0.3152	0.0878
cellline_ccle_broad	NCIH2029_LUNG	0.3156	-0.4665
cellline_ccle_broad	NCIH446_LUNG	0.317	-0.8648
cellline_ccle_broad	HT115_LARGE_INTESTINE	0.3236	0.2512
cellline_ccle_broad	BT549_BREAST	0.3281	1.5157
cellline_ccle_broad	OVK18_OVARY	0.3316	-1.4596
cellline_ccle_broad	ISTMES1_PLEURA	0.3331	2.4437
cellline_ccle_broad	DANG_PANCREAS	0.3356	1.3314
cellline_ccle_broad	SNU1197_LARGE_INTESTINE	0.3358	1.2832
cellline_ccle_broad	MDAMB415_BREAST	0.3476	-0.4248
cellline_ccle_broad	MOGGCCM_CENTRAL_NERVOUS_SYSTEM	0.3514	1.2856
cellline_ccle_broad	A3KAW_HAEMATOPOIETIC_AND_LYMPHOID_TISSUE	0.3546	-0.3806
cellline_ccle_broad	HSC4_UPPER_AERODIGESTIVE_TRACT	0.3594	3.8879
cellline_ccle_broad	MKN7_STOMACH	0.3598	1.8186
cellline_ccle_broad	CAPAN2_PANCREAS	0.3605	1.5376
cellline_ccle_broad	COLO775_HAEMATOPOIETIC_AND_LYMPHOID_TISSUE	0.362	-1.1817
cellline_ccle_broad	TE6_OESOPHAGUS	0.3657	2.8977
cellline_ccle_broad	NCIH727_LUNG	0.366	1.0273
cellline_ccle_broad	MEG01_HAEMATOPOIETIC_AND_LYMPHOID_TISSUE	0.373	-0.8912
cellline_ccle_broad	SNU1040_LARGE_INTESTINE	0.377	-0.2173
cellline_ccle_broad	CMLT1_HAEMATOPOIETIC_AND_LYMPHOID_TISSUE	0.378	-1.1997
cellline_ccle_broad	SNU886_LIVER	0.3834	1.1582
cellline_ccle_broad	BV173_HAEMATOPOIETIC_AND_LYMPHOID_TISSUE	0.385	-0.5275
cellline_ccle_broad	KYSE520_OESOPHAGUS	0.3908	4.9985
cellline_ccle_broad	NCIH211_LUNG	0.3937	-1.072
cellline_ccle_broad	NCIH1581_LUNG	0.3947	-1.027
cellline_ccle_broad	ESS1_ENDOMETRIUM	0.3951	0.4313
cellline_ccle_broad	IGROV1_OVARY	0.3981	0.6837
cellline_ccle_broad	HS852T_SKIN	0.4044	0.5286
cellline_ccle_broad	JIMT1_BREAST	0.4048	1.3437
cellline_ccle_broad	HCC2157_BREAST	0.4108	-0.1146
cellline_ccle_broad	T47D_BREAST	0.4141	-0.5575
cellline_ccle_broad	CL11_LARGE_INTESTINE	0.4181	1.0656
cellline_ccle_broad	OVCAR4_OVARY	0.4237	0.9023
cellline_ccle_broad	NCIH1975_LUNG	0.4246	1.4623
cellline_ccle_broad	CAMA1_BREAST	0.425	-0.765
cellline_ccle_broad	HEPG2_LIVER	0.4251	-0.2981
cellline_ccle_broad	DMS273_LUNG	0.4293	-0.5012
cellline_ccle_broad	ONS76_CENTRAL_NERVOUS_SYSTEM	0.4302	2.2059
cellline_ccle_broad	A375_SKIN	0.4303	-0.471
cellline_ccle_broad	HCC78_LUNG	0.4326	0.4933
cellline_ccle_broad	IGR39_SKIN	0.433	0.5857
cellline_ccle_broad	SNU216_STOMACH	0.4357	1.4146
cellline_ccle_broad	SCLC21H_LUNG	0.4373	-0.79
cellline_ccle_broad	HT29_LARGE_INTESTINE	0.4423	0.5036
cellline_ccle_broad	EJM_HAEMATOPOIETIC_AND_LYMPHOID_TISSUE	0.4432	-0.7004
cellline_ccle_broad	GI1_CENTRAL_NERVOUS_SYSTEM	0.4439	0.2437
cellline_ccle_broad	SH10TC_STOMACH	0.4468	1.1775
cellline_ccle_broad	UMUC1_URINARY_TRACT	0.4538	1.8086
cellline_ccle_broad	NCIH1341_LUNG	0.4545	1.8163
cellline_ccle_broad	BCP1_HAEMATOPOIETIC_AND_LYMPHOID_TISSUE	0.4546	-0.7708
cellline_ccle_broad	NCIH2023_LUNG	0.4567	1.085
cellline_ccle_broad	PANC1005_PANCREAS	0.4574	1.3492
cellline_ccle_broad	ME1_HAEMATOPOIETIC_AND_LYMPHOID_TISSUE	0.4611	-0.812
cellline_ccle_broad	TE617T_SOFT_TISSUE	0.4658	-0.6524
cellline_ccle_broad	BECKER_CENTRAL_NERVOUS_SYSTEM	0.4725	1.0513
cellline_ccle_broad	LS513_LARGE_INTESTINE	0.4737	0.065
cellline_ccle_broad	T98G_CENTRAL_NERVOUS_SYSTEM	0.4764	1.1633
cellline_ccle_broad	SNU407_LARGE_INTESTINE	0.4785	-0.7427
cellline_ccle_broad	TUHR4TKB_KIDNEY	0.479	1.6074
cellline_ccle_broad	NCIH2141_LUNG	0.4808	-0.7116
cellline_ccle_broad	KU812_HAEMATOPOIETIC_AND_LYMPHOID_TISSUE	0.4853	-0.6688
cellline_ccle_broad	NCIH2405_LUNG	0.4881	1.9797
cellline_ccle_broad	IMR32_AUTONOMIC_GANGLIA	0.493	-0.8976
cellline_ccle_broad	KMRC2_KIDNEY	0.4961	1.5861
cellline_ccle_broad	RT11284_URINARY_TRACT	0.5004	0.881
cellline_ccle_broad	OCIAML2_HAEMATOPOIETIC_AND_LYMPHOID_TISSUE	0.5043	-1.1332
cellline_ccle_broad	HCC1954_BREAST	0.5051	0.6416
cellline_ccle_broad	SNUC4_LARGE_INTESTINE	0.5088	-0.1602
cellline_ccle_broad	NCIH1092_LUNG	0.5098	-1.5278
cellline_ccle_broad	8305C_THYROID	0.5107	2.3312
cellline_ccle_broad	JHH7_LIVER	0.5173	0.6473
cellline_ccle_broad	ACHN_KIDNEY	0.5185	1.9316
cellline_ccle_broad	NUGC3_STOMACH	0.5226	2.412
cellline_ccle_broad	KO52_HAEMATOPOIETIC_AND_LYMPHOID_TISSUE	0.5233	-1.1015
cellline_ccle_broad	DBTRG05MG_CENTRAL_NERVOUS_SYSTEM	0.5266	0.0784
cellline_ccle_broad	T84_LARGE_INTESTINE	0.5295	1.0257
cellline_ccle_broad	KMRC20_KIDNEY	0.5371	1.8459
cellline_ccle_broad	DAOY_CENTRAL_NERVOUS_SYSTEM	0.5404	0.615
cellline_ccle_broad	COLO320_LARGE_INTESTINE	0.5445	-0.703
cellline_ccle_broad	SKMEL28_SKIN	0.5449	-1.0814
cellline_ccle_broad	SKMEL5_SKIN	0.5536	-0.4584
cellline_ccle_broad	SW1088_CENTRAL_NERVOUS_SYSTEM	0.5542	1.3619
cellline_ccle_broad	RKO_LARGE_INTESTINE	0.5558	-0.361
cellline_ccle_broad	ACCMESO1_PLEURA	0.5576	0.3528
cellline_ccle_broad	TE441T_SOFT_TISSUE	0.563	-0.5833
cellline_ccle_broad	GDM1_HAEMATOPOIETIC_AND_LYMPHOID_TISSUE	0.5716	-0.7417
cellline_ccle_broad	CAKI2_KIDNEY	0.5722	1.9138
cellline_ccle_broad	GAMG_CENTRAL_NERVOUS_SYSTEM	0.5809	1.9999
cellline_ccle_broad	CORL51_LUNG	0.5813	-1.1712
cellline_ccle_broad	MOTN1_HAEMATOPOIETIC_AND_LYMPHOID_TISSUE	0.5831	-0.7456
cellline_ccle_broad	A2780_OVARY	0.5849	-1.014
cellline_ccle_broad	LI7_LIVER	0.593	0.0243
cellline_ccle_broad	HSC3_UPPER_AERODIGESTIVE_TRACT	0.5964	3.2223
cellline_ccle_broad	SW780_URINARY_TRACT	0.5988	1.2215
cellline_ccle_broad	NCIH82_LUNG	0.6002	-1.4115
cellline_ccle_broad	SW1463_LARGE_INTESTINE	0.6031	-0.202
cellline_ccle_broad	CCK81_LARGE_INTESTINE	0.6045	-0.4058
cellline_ccle_broad	EOL1_HAEMATOPOIETIC_AND_LYMPHOID_TISSUE	0.6078	-0.9177
cellline_ccle_broad	SNU620_STOMACH	0.6087	0.0344
cellline_ccle_broad	KHM1B_HAEMATOPOIETIC_AND_LYMPHOID_TISSUE	0.6143	-0.5156
cellline_ccle_broad	NCIH209_LUNG	0.616	-0.4132
cellline_ccle_broad	KMS27_HAEMATOPOIETIC_AND_LYMPHOID_TISSUE	0.618	-0.838
cellline_ccle_broad	SNU520_STOMACH	0.6339	0.6581
cellline_ccle_broad	HH_HAEMATOPOIETIC_AND_LYMPHOID_TISSUE	0.6344	-0.509
cellline_ccle_broad	BT474_BREAST	0.6344	-0.6637
cellline_ccle_broad	HARA_LUNG	0.6358	1.3516
cellline_ccle_broad	RPMI8402_HAEMATOPOIETIC_AND_LYMPHOID_TISSUE	0.6392	-0.678
cellline_ccle_broad	SNU398_LIVER	0.6394	-0.8599
cellline_ccle_broad	HEC1A_ENDOMETRIUM	0.6417	1.4363
cellline_ccle_broad	NCIH2452_PLEURA	0.6427	2.451
cellline_ccle_broad	WM88_SKIN	0.6433	-0.4039
cellline_ccle_broad	SH4_SKIN	0.6443	-1.3161
cellline_ccle_broad	OVTOKO_OVARY	0.6459	1.5634
cellline_ccle_broad	HCC1569_BREAST	0.6467	-0.5287
cellline_ccle_broad	A549_LUNG	0.6508	1.3244
cellline_ccle_broad	WM2664_SKIN	0.6527	-0.7944
cellline_ccle_broad	MOLT16_HAEMATOPOIETIC_AND_LYMPHOID_TISSUE	0.6563	-0.8909
cellline_ccle_broad	NCIH1694_LUNG	0.6617	-0.4719
cellline_ccle_broad	DAUDI_HAEMATOPOIETIC_AND_LYMPHOID_TISSUE	0.6697	0.3666
cellline_ccle_broad	HCC95_LUNG	0.672	1.335
cellline_ccle_broad	MOLM16_HAEMATOPOIETIC_AND_LYMPHOID_TISSUE	0.6738	-1.0209
cellline_ccle_broad	HUCCT1_BILIARY_TRACT	0.6777	2.6384
cellline_ccle_broad	JHUEM2_ENDOMETRIUM	0.6778	-0.4827
cellline_ccle_broad	KMS28BM_HAEMATOPOIETIC_AND_LYMPHOID_TISSUE	0.6814	-0.4449
cellline_ccle_broad	VCAP_PROSTATE	0.6842	-0.7165
cellline_ccle_broad	MHHCALL3_HAEMATOPOIETIC_AND_LYMPHOID_TISSUE	0.6849	-0.8632
cellline_ccle_broad	IM95_STOMACH	0.6874	0.7897
cellline_ccle_broad	MALME3M_SKIN	0.6944	-0.9151
cellline_ccle_broad	SKMEL2_SKIN	0.6995	-1.0278
cellline_ccle_broad	CHAGOK1_LUNG	0.6998	1.5588
cellline_ccle_broad	MONOMAC6_HAEMATOPOIETIC_AND_LYMPHOID_TISSUE	0.7039	-0.9536
cellline_ccle_broad	HEC265_ENDOMETRIUM	0.7054	1.8014
cellline_ccle_broad	A4FUK_HAEMATOPOIETIC_AND_LYMPHOID_TISSUE	0.7093	-1.0452
cellline_ccle_broad	NCIH1435_LUNG	0.7133	0.5008
cellline_ccle_broad	8505C_THYROID	0.7151	1.6712
cellline_ccle_broad	MELJUSO_SKIN	0.7169	-0.5092
cellline_ccle_broad	LU65_LUNG	0.72	2.1017
cellline_ccle_broad	DB_HAEMATOPOIETIC_AND_LYMPHOID_TISSUE	0.7277	-0.8357
cellline_ccle_broad	AM38_CENTRAL_NERVOUS_SYSTEM	0.7292	1.084
cellline_ccle_broad	ZR7530_BREAST	0.7357	-0.6643
cellline_ccle_broad	NCIH2171_LUNG	0.7485	-1.0238
cellline_ccle_broad	SKNMC_BONE	0.7536	-0.7616
cellline_ccle_broad	TE4_OESOPHAGUS	0.7541	1.0708
cellline_ccle_broad	697_HAEMATOPOIETIC_AND_LYMPHOID_TISSUE	0.7541	-0.82
cellline_ccle_broad	LS180_LARGE_INTESTINE	0.7568	0.4007
cellline_ccle_broad	NCIH889_LUNG	0.7619	-0.9055
cellline_ccle_broad	LU99_LUNG	0.7654	2.4935
cellline_ccle_broad	SNU387_LIVER	0.7681	1.0792
cellline_ccle_broad	P31FUJ_HAEMATOPOIETIC_AND_LYMPHOID_TISSUE	0.7719	-0.7217
cellline_ccle_broad	HT_HAEMATOPOIETIC_AND_LYMPHOID_TISSUE	0.786	-0.6743
cellline_ccle_broad	CORL88_LUNG	0.7883	-0.874
cellline_ccle_broad	MELHO_SKIN	0.7924	-0.5505
cellline_ccle_broad	RT4_URINARY_TRACT	0.7943	1.042
cellline_ccle_broad	NAMALWA_HAEMATOPOIETIC_AND_LYMPHOID_TISSUE	0.7994	-0.9393
cellline_ccle_broad	M07E_HAEMATOPOIETIC_AND_LYMPHOID_TISSUE	0.8	-0.9557
cellline_ccle_broad	WSUDLCL2_HAEMATOPOIETIC_AND_LYMPHOID_TISSUE	0.8016	-0.8118
cellline_ccle_broad	SNU1196_BILIARY_TRACT	0.8024	1.5423
cellline_ccle_broad	NCIH1781_LUNG	0.8068	0.5454
cellline_ccle_broad	CAL29_URINARY_TRACT	0.815	1.9209
cellline_ccle_broad	PSN1_PANCREAS	0.8172	0.8773
cellline_ccle_broad	KMM1_HAEMATOPOIETIC_AND_LYMPHOID_TISSUE	0.8187	-0.9425
cellline_ccle_broad	HOS_BONE	0.822	0.4885
cellline_ccle_broad	HUT102_HAEMATOPOIETIC_AND_LYMPHOID_TISSUE	0.8223	-1.4154
cellline_ccle_broad	RPMI7951_SKIN	0.8234	0.7013
cellline_ccle_broad	KATOIII_STOMACH	0.8269	0.8365
cellline_ccle_broad	SNU626_CENTRAL_NERVOUS_SYSTEM	0.8282	0.3512
cellline_ccle_broad	CORL279_LUNG	0.835	-1.3554
cellline_ccle_broad	NCIH2196_LUNG	0.844	0.0684
cellline_ccle_broad	A253_SALIVARY_GLAND	0.8446	0.9383
cellline_ccle_broad	OC316_OVARY	0.8453	1.1287
cellline_ccle_broad	NCIH526_LUNG	0.8455	-0.788
cellline_ccle_broad	SUDHL10_HAEMATOPOIETIC_AND_LYMPHOID_TISSUE	0.8503	-0.8519
cellline_ccle_broad	HCC70_BREAST	0.8504	2.2753
cellline_ccle_broad	TUHR10TKB_KIDNEY	0.851	1.8344
cellline_ccle_broad	SW480_LARGE_INTESTINE	0.8533	1.144
cellline_ccle_broad	G361_SKIN	0.8722	-1.3011
cellline_ccle_broad	KPNRTBM1_AUTONOMIC_GANGLIA	0.8723	-1.2251
cellline_ccle_broad	SNU719_STOMACH	0.873	2.1057
cellline_ccle_broad	CORL95_LUNG	0.875	-1.0197
cellline_ccle_broad	AML193_HAEMATOPOIETIC_AND_LYMPHOID_TISSUE	0.8773	-0.8808
cellline_ccle_broad	L1236_HAEMATOPOIETIC_AND_LYMPHOID_TISSUE	0.8789	-1.0842
cellline_ccle_broad	NCIH358_LUNG	0.8791	0.2592
cellline_ccle_broad	PFEIFFER_HAEMATOPOIETIC_AND_LYMPHOID_TISSUE	0.8822	-0.7171
cellline_ccle_broad	KP2_PANCREAS	0.8855	1.1646
cellline_ccle_broad	IGR37_SKIN	0.8895	-0.8847
cellline_ccle_broad	CW2_LARGE_INTESTINE	0.8901	-0.1603
cellline_ccle_broad	C32_SKIN	0.8946	-0.7515
cellline_ccle_broad	NCO2_HAEMATOPOIETIC_AND_LYMPHOID_TISSUE	0.8974	-0.6343
cellline_ccle_broad	CL34_LARGE_INTESTINE	0.9034	-0.1807
cellline_ccle_broad	NCIH838_LUNG	0.9155	-0.7788
cellline_ccle_broad	TEN_ENDOMETRIUM	0.9156	0.459
cellline_ccle_broad	CALU1_LUNG	0.9159	1.8815
cellline_ccle_broad	DOHH2_HAEMATOPOIETIC_AND_LYMPHOID_TISSUE	0.9165	-0.637
cellline_ccle_broad	CAL851_BREAST	0.9183	1.9089
cellline_ccle_broad	BDCM_HAEMATOPOIETIC_AND_LYMPHOID_TISSUE	0.9205	-0.4403
cellline_ccle_broad	HCC4006_LUNG	0.9232	2.0731
cellline_ccle_broad	NCIH1838_LUNG	0.9255	3.9103
cellline_ccle_broad	YD15_SALIVARY_GLAND	0.9266	2.2086
cellline_ccle_broad	CORL24_LUNG	0.9284	-1.4456
cellline_ccle_broad	HUH7_LIVER	0.9301	1.523
cellline_ccle_broad	MV411_HAEMATOPOIETIC_AND_LYMPHOID_TISSUE	0.9352	-0.3657
cellline_ccle_broad	DV90_LUNG	0.9379	-0.0351
cellline_ccle_broad	647V_URINARY_TRACT	0.9438	1.7436
cellline_ccle_broad	HGC27_STOMACH	0.9442	-0.8255
cellline_ccle_broad	NCIH460_LUNG	0.9444	-0.1151
cellline_ccle_broad	SKES1_BONE	0.9498	-0.8082
cellline_ccle_broad	L540_HAEMATOPOIETIC_AND_LYMPHOID_TISSUE	0.9507	-0.595
cellline_ccle_broad	SNU668_STOMACH	0.9565	2.8756
cellline_ccle_broad	MEC1_HAEMATOPOIETIC_AND_LYMPHOID_TISSUE	0.9571	-1.6097
cellline_ccle_broad	RI1_HAEMATOPOIETIC_AND_LYMPHOID_TISSUE	0.9574	-0.6695
cellline_ccle_broad	AMO1_HAEMATOPOIETIC_AND_LYMPHOID_TISSUE	0.9574	-1.081
cellline_ccle_broad	SKUT1_SOFT_TISSUE	0.9578	0.0371
cellline_ccle_broad	SEM_HAEMATOPOIETIC_AND_LYMPHOID_TISSUE	0.9583	-0.452
cellline_ccle_broad	PL21_HAEMATOPOIETIC_AND_LYMPHOID_TISSUE	0.9616	-0.8058
cellline_ccle_broad	JHH4_LIVER	0.9636	1.9719
cellline_ccle_broad	NCIH1048_LUNG	0.968	0.9409
cellline_ccle_broad	NCIH2170_LUNG	0.9749	-0.2671
cellline_ccle_broad	NMCG1_CENTRAL_NERVOUS_SYSTEM	0.9758	1.6749
cellline_ccle_broad	NCIH510_LUNG	0.9787	-0.3959
cellline_ccle_broad	KMS20_HAEMATOPOIETIC_AND_LYMPHOID_TISSUE	0.9878	-1.1892
cellline_ccle_broad	SKMEL3_SKIN	0.9903	-0.3194
cellline_ccle_broad	HEC151_ENDOMETRIUM	0.9991	0.7887
cellline_ccle_broad	HS936T_SKIN	1.009	-0.0956
cellline_ccle_broad	SKMEL30_SKIN	1.0092	-0.9656
cellline_ccle_broad	COLO668_LUNG	1.01	-1.1068
cellline_ccle_broad	LS1034_LARGE_INTESTINE	1.0171	-0.4138
cellline_ccle_broad	KASUMI2_HAEMATOPOIETIC_AND_LYMPHOID_TISSUE	1.0204	-0.8335
cellline_ccle_broad	KG1_HAEMATOPOIETIC_AND_LYMPHOID_TISSUE	1.0222	-1.2322
cellline_ccle_broad	LS123_LARGE_INTESTINE	1.0238	0.996
cellline_ccle_broad	CMK_HAEMATOPOIETIC_AND_LYMPHOID_TISSUE	1.0238	-0.7428
cellline_ccle_broad	NUDUL1_HAEMATOPOIETIC_AND_LYMPHOID_TISSUE	1.0244	-0.4944
cellline_ccle_broad	NB1_AUTONOMIC_GANGLIA	1.0293	0.0415
cellline_ccle_broad	SW1990_PANCREAS	1.0357	0.8699
cellline_ccle_broad	CAL62_THYROID	1.0378	2.0044
cellline_ccle_broad	RS411_HAEMATOPOIETIC_AND_LYMPHOID_TISSUE	1.0386	-0.3866
cellline_ccle_broad	HCT116_LARGE_INTESTINE	1.0391	0.3722
cellline_ccle_broad	DU4475_BREAST	1.0443	-0.964
cellline_ccle_broad	NCIH1963_LUNG	1.0496	-1.2258
cellline_ccle_broad	HPBALL_HAEMATOPOIETIC_AND_LYMPHOID_TISSUE	1.0602	-0.9724
cellline_ccle_broad	MM1S_HAEMATOPOIETIC_AND_LYMPHOID_TISSUE	1.0606	-0.8173
cellline_ccle_broad	KMBC2_URINARY_TRACT	1.0608	1.2635
cellline_ccle_broad	LOVO_LARGE_INTESTINE	1.0626	0.2995
cellline_ccle_broad	NCIH1930_LUNG	1.0663	-0.7282
cellline_ccle_broad	RPMI8226_HAEMATOPOIETIC_AND_LYMPHOID_TISSUE	1.0671	-0.5718
cellline_ccle_broad	COV434_OVARY	1.0704	-0.8655
cellline_ccle_broad	OCILY10_HAEMATOPOIETIC_AND_LYMPHOID_TISSUE	1.0718	-0.4969
cellline_ccle_broad	DMS153_LUNG	1.073	-0.1685
cellline_ccle_broad	HUH6_LIVER	1.0775	-0.6906
cellline_ccle_broad	NH6_AUTONOMIC_GANGLIA	1.0781	-0.297
cellline_ccle_broad	639V_URINARY_TRACT	1.0805	0.7846
cellline_ccle_broad	RT112_URINARY_TRACT	1.0873	1.6667
cellline_ccle_broad	MINO_HAEMATOPOIETIC_AND_LYMPHOID_TISSUE	1.0885	-0.8513
cellline_ccle_broad	DMS79_LUNG	1.0894	0.06
cellline_ccle_broad	MHHCALL4_HAEMATOPOIETIC_AND_LYMPHOID_TISSUE	1.0903	-1.07
cellline_ccle_broad	EM2_HAEMATOPOIETIC_AND_LYMPHOID_TISSUE	1.0931	-0.6245
cellline_ccle_broad	KELLY_AUTONOMIC_GANGLIA	1.0955	-0.6017
cellline_ccle_broad	BXPC3_PANCREAS	1.0993	1.7639
cellline_ccle_broad	KE97_HAEMATOPOIETIC_AND_LYMPHOID_TISSUE	1.1002	-0.5649
cellline_ccle_broad	SNU283_LARGE_INTESTINE	1.105	0.2461
cellline_ccle_broad	VMRCLCP_LUNG	1.1084	0.72
cellline_ccle_broad	OE33_OESOPHAGUS	1.1205	0.6492
cellline_ccle_broad	MOLM13_HAEMATOPOIETIC_AND_LYMPHOID_TISSUE	1.1243	-0.322
cellline_ccle_broad	HCC1187_BREAST	1.1252	0.9467
cellline_ccle_broad	CCFSTTG1_CENTRAL_NERVOUS_SYSTEM	1.1268	1.6038
cellline_ccle_broad	HCT15_LARGE_INTESTINE	1.1409	0.124
cellline_ccle_broad	TOLEDO_HAEMATOPOIETIC_AND_LYMPHOID_TISSUE	1.1441	-1.023
cellline_ccle_broad	GMS10_CENTRAL_NERVOUS_SYSTEM	1.1442	1.0481
cellline_ccle_broad	A673_BONE	1.153	-0.564
cellline_ccle_broad	NCIH2227_LUNG	1.1591	-0.7098
cellline_ccle_broad	WM983B_SKIN	1.1657	-0.8551
cellline_ccle_broad	HUNS1_HAEMATOPOIETIC_AND_LYMPHOID_TISSUE	1.1682	-0.3052
cellline_ccle_broad	BL41_HAEMATOPOIETIC_AND_LYMPHOID_TISSUE	1.1706	-1.2165
cellline_ccle_broad	HUG1N_STOMACH	1.1731	0.11
cellline_ccle_broad	SUPT11_HAEMATOPOIETIC_AND_LYMPHOID_TISSUE	1.1747	-1.4071
cellline_ccle_broad	SUDHL6_HAEMATOPOIETIC_AND_LYMPHOID_TISSUE	1.177	-0.6177
cellline_ccle_broad	SKM1_HAEMATOPOIETIC_AND_LYMPHOID_TISSUE	1.1808	-1.1687
cellline_ccle_broad	NCIH1734_LUNG	1.1812	0.753
cellline_ccle_broad	RERFLCAD2_LUNG	1.1912	2.4834
cellline_ccle_broad	HT1376_URINARY_TRACT	1.1925	3.0633
cellline_ccle_broad	HCC33_LUNG	1.206	-1.1994
cellline_ccle_broad	TC71_BONE	1.2111	-0.5089
cellline_ccle_broad	COLO792_SKIN	1.2137	-0.7412
cellline_ccle_broad	JHOM2B_OVARY	1.2177	0.6409
cellline_ccle_broad	CAL12T_LUNG	1.2231	1.5725
cellline_ccle_broad	EFM19_BREAST	1.2242	-0.2285
cellline_ccle_broad	LOUCY_HAEMATOPOIETIC_AND_LYMPHOID_TISSUE	1.2289	-1.287
cellline_ccle_broad	KMS12BM_HAEMATOPOIETIC_AND_LYMPHOID_TISSUE	1.2298	-0.8166
cellline_ccle_broad	UACC257_SKIN	1.2299	-0.3438
cellline_ccle_broad	MJ_HAEMATOPOIETIC_AND_LYMPHOID_TISSUE	1.2484	-0.9017
cellline_ccle_broad	MDAMB468_BREAST	1.2493	4.5738
cellline_ccle_broad	JM1_HAEMATOPOIETIC_AND_LYMPHOID_TISSUE	1.2519	-0.4984
cellline_ccle_broad	OSRC2_KIDNEY	1.2597	1.6208
cellline_ccle_broad	HCC38_BREAST	1.2604	0.2306
cellline_ccle_broad	CORL47_LUNG	1.2616	-1.0374
cellline_ccle_broad	SIGM5_HAEMATOPOIETIC_AND_LYMPHOID_TISSUE	1.2642	-0.838
cellline_ccle_broad	RCHACV_HAEMATOPOIETIC_AND_LYMPHOID_TISSUE	1.265	-1.4527
cellline_ccle_broad	RAJI_HAEMATOPOIETIC_AND_LYMPHOID_TISSUE	1.2775	-0.3628
cellline_ccle_broad	UMUC3_URINARY_TRACT	1.286	1.4011
cellline_ccle_broad	L428_HAEMATOPOIETIC_AND_LYMPHOID_TISSUE	1.2868	-0.788
cellline_ccle_broad	NCIH1755_LUNG	1.2899	1.3133
cellline_ccle_broad	JHOS4_OVARY	1.2983	1.0888
cellline_ccle_broad	LUDLU1_LUNG	1.3063	2.3529
cellline_ccle_broad	MHHCALL2_HAEMATOPOIETIC_AND_LYMPHOID_TISSUE	1.3106	-0.9254
cellline_ccle_broad	PK1_PANCREAS	1.3166	2.711
cellline_ccle_broad	NCIH524_LUNG	1.3236	-1.5284
cellline_ccle_broad	HLF_LIVER	1.3268	1.7498
cellline_ccle_broad	CAL148_BREAST	1.3418	-0.4925
cellline_ccle_broad	JEKO1_HAEMATOPOIETIC_AND_LYMPHOID_TISSUE	1.3489	-0.7879
cellline_ccle_broad	FTC238_THYROID	1.3506	0.0273
cellline_ccle_broad	DND41_HAEMATOPOIETIC_AND_LYMPHOID_TISSUE	1.3671	-0.9848
cellline_ccle_broad	MUTZ5_HAEMATOPOIETIC_AND_LYMPHOID_TISSUE	1.3683	-1.0059
cellline_ccle_broad	SKNDZ_AUTONOMIC_GANGLIA	1.3766	-0.1341
cellline_ccle_broad	HUT78_HAEMATOPOIETIC_AND_LYMPHOID_TISSUE	1.3785	-0.9304
cellline_ccle_broad	NALM19_HAEMATOPOIETIC_AND_LYMPHOID_TISSUE	1.3804	-1.1785
cellline_ccle_broad	U937_HAEMATOPOIETIC_AND_LYMPHOID_TISSUE	1.3819	-0.9697
cellline_ccle_broad	LN229_CENTRAL_NERVOUS_SYSTEM	1.3877	0.6357
cellline_ccle_broad	DMS454_LUNG	1.3888	-1.1092
cellline_ccle_broad	NALM1_HAEMATOPOIETIC_AND_LYMPHOID_TISSUE	1.3927	-0.8532
cellline_ccle_broad	PF382_HAEMATOPOIETIC_AND_LYMPHOID_TISSUE	1.399	-1.2033
cellline_ccle_broad	AGS_STOMACH	1.4066	0.0781
cellline_ccle_broad	SHP77_LUNG	1.42	-0.1018
cellline_ccle_broad	NB4_HAEMATOPOIETIC_AND_LYMPHOID_TISSUE	1.4211	-0.9139
cellline_ccle_broad	22RV1_PROSTATE	1.4217	-0.7688
cellline_ccle_broad	ST486_HAEMATOPOIETIC_AND_LYMPHOID_TISSUE	1.4229	-0.5303
cellline_ccle_broad	P3HR1_HAEMATOPOIETIC_AND_LYMPHOID_TISSUE	1.4232	-0.3071
cellline_ccle_broad	NCIH1618_LUNG	1.4319	-0.0429
cellline_ccle_broad	NCIH146_LUNG	1.4672	-0.6977
cellline_ccle_broad	SW620_LARGE_INTESTINE	1.4728	-1.0194
cellline_ccle_broad	KOPN8_HAEMATOPOIETIC_AND_LYMPHOID_TISSUE	1.4734	-0.8461
cellline_ccle_broad	NCIH1105_LUNG	1.4798	-0.9107
cellline_ccle_broad	RL_HAEMATOPOIETIC_AND_LYMPHOID_TISSUE	1.4814	-0.4268
cellline_ccle_broad	ECC10_STOMACH	1.4874	-1.3293
cellline_ccle_broad	HS611T_HAEMATOPOIETIC_AND_LYMPHOID_TISSUE	1.4881	-0.6263
cellline_ccle_broad	SNU1_STOMACH	1.4906	1.8848
cellline_ccle_broad	C3A_LIVER	1.4916	-0.3784
cellline_ccle_broad	MC116_HAEMATOPOIETIC_AND_LYMPHOID_TISSUE	1.4921	-0.6112
cellline_ccle_broad	CI1_HAEMATOPOIETIC_AND_LYMPHOID_TISSUE	1.5031	-0.5614
cellline_ccle_broad	COLO704_OVARY	1.5045	-1.0892
cellline_ccle_broad	KE37_HAEMATOPOIETIC_AND_LYMPHOID_TISSUE	1.5121	-0.9749
cellline_ccle_broad	PATU8902_PANCREAS	1.529	1.2614
cellline_ccle_broad	CMK115_HAEMATOPOIETIC_AND_LYMPHOID_TISSUE	1.5322	-1.3284
cellline_ccle_broad	MOLT13_HAEMATOPOIETIC_AND_LYMPHOID_TISSUE	1.5348	-0.6185
cellline_ccle_broad	CPCN_LUNG	1.5542	-0.4144
cellline_ccle_broad	KPNYN_AUTONOMIC_GANGLIA	1.5589	-0.4291
cellline_ccle_broad	SUPB15_HAEMATOPOIETIC_AND_LYMPHOID_TISSUE	1.6071	-0.6511
cellline_ccle_broad	NALM6_HAEMATOPOIETIC_AND_LYMPHOID_TISSUE	1.6122	-0.775
cellline_ccle_broad	SUDHL5_HAEMATOPOIETIC_AND_LYMPHOID_TISSUE	1.644	-0.7321
cellline_ccle_broad	EBC1_LUNG	1.6523	1.4795
cellline_ccle_broad	P12ICHIKAWA_HAEMATOPOIETIC_AND_LYMPHOID_TISSUE	1.6671	-0.5347
cellline_ccle_broad	REH_HAEMATOPOIETIC_AND_LYMPHOID_TISSUE	1.6847	-1.1387
cellline_ccle_broad	KE39_STOMACH	1.7187	0.5904
cellline_ccle_broad	COLO205_LARGE_INTESTINE	1.7276	-0.0272
cellline_ccle_broad	ALLSIL_HAEMATOPOIETIC_AND_LYMPHOID_TISSUE	1.74	-1.144
cellline_ccle_broad	SW403_LARGE_INTESTINE	1.7439	-0.4801
cellline_ccle_broad	BL70_HAEMATOPOIETIC_AND_LYMPHOID_TISSUE	1.7548	-0.8694
cellline_ccle_broad	ABC1_LUNG	1.8391	2.0225
cellline_ccle_broad	NCIH660_PROSTATE	1.8909	-0.2287
cellline_ccle_broad	NCIH1184_LUNG	1.9245	-1.05
cellline_ccle_broad	OCILY3_HAEMATOPOIETIC_AND_LYMPHOID_TISSUE	1.9589	-0.9247
cellline_ccle_broad	NCIH1836_LUNG	1.9727	-1.0794
cellline_ccle_broad	NCIH69_LUNG	2.0014	-1.5258
cellline_ccle_broad	PEER_HAEMATOPOIETIC_AND_LYMPHOID_TISSUE	2.0603	-0.8694
cellline_ccle_broad	NCIH2106_LUNG	2.1644	-1.2848
cellline_ccle_broad	SUDHL8_HAEMATOPOIETIC_AND_LYMPHOID_TISSUE	2.2227	-0.6187
cellline_ccle_broad	COLO684_ENDOMETRIUM	2.2323	-0.6678
