# Supplementary material for: Modulation of proliferation factors in lung adenocarcinoma with an analysis of the transcriptional consequences of genomic EGFR activation
Source: Oncotarget. 2019 Dec 10;10(65):6913–33. doi: 10.18632/oncotarget.27316 (PMC6916753; doi:10.18632/oncotarget.27316)
Supplement: Supplementary file 4 [file oncotarget-10-6913-s004.xlsx]

## Sheet: luad_tcga_pub_clinical_data (1)
Study ID	Patient ID	Sample ID	Diagnosis Age	Cancer Type	Cancer Type Detailed	Disease Free (Months)	Disease Free Status	Distant Metastasis Pathologic Spread	Fraction Genome Altered	Tumor Other Histologic Subtype	International Classification of Diseases for Oncology, Third Edition ICD-O-3 Histology Code	International Classification of Diseases for Oncology, Third Edition ICD-O-3 Site Code	Mutation Count	Oncotree Code	Overall Survival (Months)	Overall Survival Status	Pre-treatment History	Primary Tumor Pathologic Spread	Prior Diagnosis	Surgical Margin Resection Status	Number of Samples Per Patient	Sample Type	Sex	Somatic Status	Patient Smoking History Category	Tumor Stage 2009
luad_tcga_pub	TCGA-05-4249	TCGA-05-4249-01	67	Non-Small Cell Lung Cancer	Lung Adenocarcinoma	NA	NA	M0	0.2221	Lung Adenocarcinoma- Not Otherwise Specified (NOS)	8140/3	C34.3	297	LUAD	38.046	LIVING	NO	T2	NO	R0	1	Primary	Male	Matched	Current reformed smoker for > 15 years	Stage IB
luad_tcga_pub	TCGA-05-4382	TCGA-05-4382-01	68	Non-Small Cell Lung Cancer	Lung Adenocarcinoma	NA	NA	M0	0.0854	Lung Adenocarcinoma Mixed Subtype	8255/3	C34.1	1321	LUAD	19.9101	LIVING	NO	T2	YES	R0	1	Primary	Male	Matched	Current reformed smoker for < or = 15 years	Stage IB
luad_tcga_pub	TCGA-05-4384	TCGA-05-4384-01	66	Non-Small Cell Lung Cancer	Lung Adenocarcinoma	NA	NA	M0	0.0661	Lung Adenocarcinoma Mixed Subtype	8255/3	C34.3	121	LUAD	13.9962	LIVING	NO	T2	YES	RX	1	Primary	Male	Matched	Current reformed smoker for > 15 years	Stage IIIA
luad_tcga_pub	TCGA-05-4389	TCGA-05-4389-01	70	Non-Small Cell Lung Cancer	Lung Adenocarcinoma	NA	NA	M0	0.4579	Lung Adenocarcinoma Mixed Subtype	8255/3	C34.1	228	LUAD	NA	LIVING	NO	T1	NO	R0	1	Primary	Male	Matched	Current reformed smoker for > 15 years	Stage IA
luad_tcga_pub	TCGA-05-4390	TCGA-05-4390-01	58	Non-Small Cell Lung Cancer	Lung Adenocarcinoma	NA	NA	M0	0.3056	Lung Adenocarcinoma Mixed Subtype	8255/3	C34.1	504	LUAD	36.9946	LIVING	NO	T2	NO	R0	1	Primary	Female	Matched	Current reformed smoker for < or = 15 years	Stage IB
luad_tcga_pub	TCGA-05-4395	TCGA-05-4395-01	76	Non-Small Cell Lung Cancer	Lung Adenocarcinoma	NA	NA	M0	0.5598	Lung Adenocarcinoma Mixed Subtype	8255/3	C34.1	218	LUAD	0	DECEASED	NO	T4	NO	R0	1	Primary	Male	Matched	Lifelong Non-smoker	Stage IIIB
luad_tcga_pub	TCGA-05-4396	TCGA-05-4396-01	76	Non-Small Cell Lung Cancer	Lung Adenocarcinoma	NA	NA	M0	0.234	Lung Adenocarcinoma Mixed Subtype	8255/3	C34.3	474	LUAD	9.95503	DECEASED	NO	T4	YES	R0	1	Primary	Male	Matched	Current reformed smoker for > 15 years	Stage IIIB
luad_tcga_pub	TCGA-05-4398	TCGA-05-4398-01	47	Non-Small Cell Lung Cancer	Lung Adenocarcinoma	NA	NA	M0	0.3046	Lung Adenocarcinoma Mixed Subtype	8255/3	C34.1	687	LUAD	47.0154	LIVING	NO	T4	NO	R0	1	Primary	Female	Matched	Current smoker	Stage IIIB
luad_tcga_pub	TCGA-05-4402	TCGA-05-4402-01	57	Non-Small Cell Lung Cancer	Lung Adenocarcinoma	NA	NA	M1	0.2949	Lung Adenocarcinoma Mixed Subtype	8255/3	C34.3	146	LUAD	8.0166	DECEASED	NO	T2	YES	R2	1	Primary	Female	Matched	Lifelong Non-smoker	Stage IV
luad_tcga_pub	TCGA-05-4403	TCGA-05-4403-01	76	Non-Small Cell Lung Cancer	Lung Adenocarcinoma	NA	NA	M0	0.0272	Lung Adenocarcinoma Mixed Subtype	8255/3	C34.1	122	LUAD	NA	LIVING	NO	T2	NO	R0	1	Primary	Male	Matched	Current reformed smoker for > 15 years	Stage IB
luad_tcga_pub	TCGA-05-4405	TCGA-05-4405-01	74	Non-Small Cell Lung Cancer	Lung Adenocarcinoma	NA	NA	M0	0.3903	Lung Adenocarcinoma Mixed Subtype	8255/3	C34.3	356	LUAD	20.0415	LIVING	NO	T2	YES	R0	1	Primary	Female	Matched	Current reformed smoker for < or = 15 years	Stage IB
luad_tcga_pub	TCGA-05-4410	TCGA-05-4410-01	62	Non-Small Cell Lung Cancer	Lung Adenocarcinoma	NA	NA	M0	0.3183	Lung Adenocarcinoma Mixed Subtype	8255/3	C34.1	988	LUAD	0	LIVING	NO	T2	YES	RX	1	Primary	Male	Matched	Current reformed smoker for < or = 15 years	Stage IB
luad_tcga_pub	TCGA-05-4415	TCGA-05-4415-01	57	Non-Small Cell Lung Cancer	Lung Adenocarcinoma	NA	NA	M0	0.1563	Lung Adenocarcinoma Mixed Subtype	8255/3	C34.3	179	LUAD	2.95694	DECEASED	NO	T4	NO	R0	1	Primary	Male	Matched	Current reformed smoker for < or = 15 years	Stage IIIB
luad_tcga_pub	TCGA-05-4417	TCGA-05-4417-01	51	Non-Small Cell Lung Cancer	Lung Adenocarcinoma	NA	NA	M0	0.2699	Lung Adenocarcinoma Mixed Subtype	8255/3	C34.1	257	LUAD	14.9161	LIVING	NO	T2	NO	R0	1	Primary	Female	Matched	Current reformed smoker for < or = 15 years	Stage IB
luad_tcga_pub	TCGA-05-4418	TCGA-05-4418-01	69	Non-Small Cell Lung Cancer	Lung Adenocarcinoma	NA	NA	M0	0.1433	Lung Adenocarcinoma Mixed Subtype	8255/3	C34.3	242	LUAD	8.96939	DECEASED	NO	T3	YES	R0	1	Primary	Male	Matched	Current smoker	Stage IIIA
luad_tcga_pub	TCGA-05-4420	TCGA-05-4420-01	41	Non-Small Cell Lung Cancer	Lung Adenocarcinoma	NA	NA	M0	0.4499	Lung Adenocarcinoma Mixed Subtype	8255/3	C34.3	263	LUAD	29.9308	LIVING	NO	T2	NO	R0	1	Primary	Male	Matched	Current smoker	Stage IB
luad_tcga_pub	TCGA-05-4422	TCGA-05-4422-01	68	Non-Small Cell Lung Cancer	Lung Adenocarcinoma	NA	NA	M0	0.2305	Lung Adenocarcinoma Mixed Subtype	8255/3	C34.3	48	LUAD	NA	LIVING	NO	T2	NO	R0	1	Primary	Male	Matched	Current reformed smoker for < or = 15 years	Stage IB
luad_tcga_pub	TCGA-05-4424	TCGA-05-4424-01	70	Non-Small Cell Lung Cancer	Lung Adenocarcinoma	NA	NA	M0	0.2161	Lung Adenocarcinoma Mixed Subtype	8255/3	C34.1	686	LUAD	29.9965	LIVING	NO	T3	NO	R1	1	Primary	Male	Matched	Current reformed smoker for < or = 15 years	Stage IIB
luad_tcga_pub	TCGA-05-4425	TCGA-05-4425-01	70	Non-Small Cell Lung Cancer	Lung Adenocarcinoma	NA	NA	M1	0.2352	Lung Adenocarcinoma Mixed Subtype	8255/3	C34.2	34	LUAD	NA	LIVING	NO	T2	NO	R1	1	Primary	Female	Matched	Current reformed smoker for > 15 years	Stage IV
luad_tcga_pub	TCGA-05-4426	TCGA-05-4426-01	71	Non-Small Cell Lung Cancer	Lung Adenocarcinoma	NA	NA	M0	0.1445	Lung Adenocarcinoma Mixed Subtype	8255/3	C34.3	49	LUAD	25.9882	LIVING	NO	T2	NO	R0	1	Primary	Male	Matched	Current reformed smoker for > 15 years	Stage IB
luad_tcga_pub	TCGA-05-4430	TCGA-05-4430-01	59	Non-Small Cell Lung Cancer	Lung Adenocarcinoma	NA	NA	M0	0.0992	Lung Adenocarcinoma Mixed Subtype	8255/3	C34.3	270	LUAD	25.0026	LIVING	NO	T2	NO	R0	1	Primary	Female	Matched	Current reformed smoker for < or = 15 years	Stage IB
luad_tcga_pub	TCGA-05-4432	TCGA-05-4432-01	66	Non-Small Cell Lung Cancer	Lung Adenocarcinoma	NA	NA	M0	0.4286	Lung Adenocarcinoma Mixed Subtype	8255/3	C34.1	599	LUAD	25.0026	LIVING	NO	T2	NO	R0	1	Primary	Male	Matched	Current smoker	Stage IIB
luad_tcga_pub	TCGA-05-4433	TCGA-05-4433-01	82	Non-Small Cell Lung Cancer	Lung Adenocarcinoma	NA	NA	M0	0.1589	Lung Adenocarcinoma Mixed Subtype	8255/3	C34.3	38	LUAD	23.9841	LIVING	NO	T2	NO	R0	1	Primary	Male	Matched	Current reformed smoker for > 15 years	Stage IB
luad_tcga_pub	TCGA-05-5420	TCGA-05-5420-01	67	Non-Small Cell Lung Cancer	Lung Adenocarcinoma	NA	NA	M0	0.0374	Lung Adenocarcinoma- Not Otherwise Specified (NOS)	8140/3	C34.1	92	LUAD	1.0185	LIVING	NO	T2	YES	R0	1	Primary	Male	Matched	Current reformed smoker for < or = 15 years	Stage IIIA
luad_tcga_pub	TCGA-05-5423	TCGA-05-5423-01	65	Non-Small Cell Lung Cancer	Lung Adenocarcinoma	NA	NA	M0	0.3749	Lung Adenocarcinoma Mixed Subtype	8255/3	C34.1	139	LUAD	4.96109	LIVING	NO	T2	NO	R0	1	Primary	Male	Matched	Current reformed smoker for > 15 years	Stage IIB
luad_tcga_pub	TCGA-05-5428	TCGA-05-5428-01	57	Non-Small Cell Lung Cancer	Lung Adenocarcinoma	NA	NA	M0	0.5655	Lung Adenocarcinoma Mixed Subtype	8255/3	C34.1	326	LUAD	0	LIVING	NO	T1b	NO	R0	1	Primary	Male	Matched	Current reformed smoker for > 15 years	Stage IIA
luad_tcga_pub	TCGA-05-5429	TCGA-05-5429-01	60	Non-Small Cell Lung Cancer	Lung Adenocarcinoma	NA	NA	M0	0.2466	Lung Adenocarcinoma- Not Otherwise Specified (NOS)	8140/3	C34.9	37	LUAD	0.985647	LIVING	NO	T3	NO	R0	1	Primary	Male	Matched	Lifelong Non-smoker	Stage IIIA
luad_tcga_pub	TCGA-05-5715	TCGA-05-5715-01	69	Non-Small Cell Lung Cancer	Lung Adenocarcinoma	NA	NA	M0	0.32	Lung Adenocarcinoma Mixed Subtype	8255/3	C34.1	110	LUAD	2.037	LIVING	NO	T2a	NO	R0	1	Primary	Female	Matched	Lifelong Non-smoker	Stage IB
luad_tcga_pub	TCGA-35-3615	TCGA-35-3615-01	57	Non-Small Cell Lung Cancer	Lung Adenocarcinoma	NA	NA	M0	0.1795	Lung Adenocarcinoma- Not Otherwise Specified (NOS)	8140/3	C34.1	106	LUAD	0.459969	LIVING	NO	T2	NO	R0	1	Primary	Male	Matched	Lifelong Non-smoker	Stage IB
luad_tcga_pub	TCGA-38-4626	TCGA-38-4626-01	57	Non-Small Cell Lung Cancer	Lung Adenocarcinoma	NA	NA	M0	0.019	Lung Adenocarcinoma- Not Otherwise Specified (NOS)	8140/3	C34.1	252	LUAD	85.2585	LIVING	NO	T2b	NO	R0	1	Primary	Female	Matched	Current smoker	Stage IIA
luad_tcga_pub	TCGA-38-4627	TCGA-38-4627-01	64	Non-Small Cell Lung Cancer	Lung Adenocarcinoma	NA	NA	M0	0.0002	Lung Adenocarcinoma- Not Otherwise Specified (NOS)	8140/3	C34.1	34	LUAD	37.6846	DECEASED	NO	T1b	NO	R0	1	Primary	Female	Matched	Current reformed smoker for < or = 15 years	Stage IIA
luad_tcga_pub	TCGA-38-4628	TCGA-38-4628-01	65	Non-Small Cell Lung Cancer	Lung Adenocarcinoma	NA	NA	M0	0.4864	Lung Adenocarcinoma- Not Otherwise Specified (NOS)	8140/3	C34.1	128	LUAD	48.9867	DECEASED	NO	T2	NO	R0	1	Primary	Female	Matched	Lifelong Non-smoker	Stage IIB
luad_tcga_pub	TCGA-38-4631	TCGA-38-4631-01	72	Non-Small Cell Lung Cancer	Lung Adenocarcinoma	NA	NA	M0	0.4032	Lung Adenocarcinoma- Not Otherwise Specified (NOS)	8140/3	C34.1	655	LUAD	11.6306	DECEASED	NO	T2	YES	R0	1	Primary	Female	Matched	Current reformed smoker for < or = 15 years	Stage IB
luad_tcga_pub	TCGA-38-4632	TCGA-38-4632-01	42	Non-Small Cell Lung Cancer	Lung Adenocarcinoma	NA	NA	M1	0.4325	Lung Adenocarcinoma- Not Otherwise Specified (NOS)	8140/3	C34.1	476	LUAD	44.5841	DECEASED	NO	T2	NO	R0	1	Primary	Male	Matched	Current reformed smoker for < or = 15 years	Stage IV
luad_tcga_pub	TCGA-38-6178	TCGA-38-6178-01	70	Non-Small Cell Lung Cancer	Lung Adenocarcinoma	NA	NA	NA	0.3904	Lung Adenocarcinoma- Not Otherwise Specified (NOS)	8140/3	C34.1	62	LUAD	5.19107	LIVING	NO	T2b	YES	R1	1	Primary	Female	Matched	Lifelong Non-smoker	Stage IIIA
luad_tcga_pub	TCGA-44-2655	TCGA-44-2655-01	65	Non-Small Cell Lung Cancer	Lung Adenocarcinoma	NA	NA	M0	0.0648	Lung Adenocarcinoma- Not Otherwise Specified (NOS)	8140/3	C34.1	166	LUAD	18.8587	LIVING	NO	T1	YES	R0	1	Primary	Female	Matched	Current reformed smoker for > 15 years	Stage IA
luad_tcga_pub	TCGA-44-2656	TCGA-44-2656-01	59	Non-Small Cell Lung Cancer	Lung Adenocarcinoma	NA	NA	M0	0.1957	Lung Adenocarcinoma- Not Otherwise Specified (NOS)	8140/3	C34.1	1006	LUAD	19.0887	LIVING	NO	T2	NO	NA	1	Primary	Male	Matched	Current reformed smoker for < or = 15 years	Stage IB
luad_tcga_pub	TCGA-44-2657	TCGA-44-2657-01	74	Non-Small Cell Lung Cancer	Lung Adenocarcinoma	NA	NA	M0	0.0447	Lung Adenocarcinoma- Not Otherwise Specified (NOS)	8140/3	C34.1	353	LUAD	13.142	LIVING	NO	T2	NO	R0	1	Primary	Female	Matched	Current reformed smoker for < or = 15 years	Stage IB
luad_tcga_pub	TCGA-44-2659	TCGA-44-2659-01	65	Non-Small Cell Lung Cancer	Lung Adenocarcinoma	NA	NA	M0	0.2823	Lung Adenocarcinoma- Not Otherwise Specified (NOS)	8140/3	C34.3	378	LUAD	17.3802	LIVING	NO	T1	NO	R0	1	Primary	Female	Matched	Current reformed smoker for < or = 15 years	Stage IIB
luad_tcga_pub	TCGA-44-2661	TCGA-44-2661-01	69	Non-Small Cell Lung Cancer	Lung Adenocarcinoma	NA	NA	M0	0.0013	Lung Adenocarcinoma- Not Otherwise Specified (NOS)	8140/3	C34.1	44	LUAD	3.38405	LIVING	NO	T1	YES	R0	1	Primary	Female	Matched	Lifelong Non-smoker	Stage IA
luad_tcga_pub	TCGA-44-2662	TCGA-44-2662-01	65	Non-Small Cell Lung Cancer	Lung Adenocarcinoma	NA	NA	M0	0.2468	Lung Adenocarcinoma- Not Otherwise Specified (NOS)	8140/3	C34.1	193	LUAD	15.7704	LIVING	NO	T2	YES	R0	1	Primary	Male	Matched	Current reformed smoker for > 15 years	Stage IB
luad_tcga_pub	TCGA-44-2665	TCGA-44-2665-01	55	Non-Small Cell Lung Cancer	Lung Adenocarcinoma	NA	NA	M0	0.2696	Lung Adenocarcinoma- Not Otherwise Specified (NOS)	8140/3	C34.1	41	LUAD	13.142	LIVING	NO	T2	NO	R0	1	Primary	Female	Matched	Lifelong Non-smoker	Stage IIB
luad_tcga_pub	TCGA-44-2666	TCGA-44-2666-01	43	Non-Small Cell Lung Cancer	Lung Adenocarcinoma	NA	NA	M0	0.0683	Lung Adenocarcinoma- Not Otherwise Specified (NOS)	8140/3	C34.1	53	LUAD	3.18693	DECEASED	NO	T2	NO	R0	1	Primary	Male	Matched	Current smoker	Stage IB
luad_tcga_pub	TCGA-44-3396	TCGA-44-3396-01	74	Non-Small Cell Lung Cancer	Lung Adenocarcinoma	NA	NA	M0	0.0548	Lung Adenocarcinoma- Not Otherwise Specified (NOS)	8140/3	C34.1	158	LUAD	10.2179	LIVING	NO	T2	NO	R0	1	Primary	Female	Matched	Current smoker	Stage IIIA
luad_tcga_pub	TCGA-44-3919	TCGA-44-3919-01	71	Non-Small Cell Lung Cancer	Lung Adenocarcinoma	NA	NA	M0	0.1658	Lung Adenocarcinoma- Not Otherwise Specified (NOS)	8140/3	C34.1	100	LUAD	6.20958	LIVING	NO	T1	NO	R0	1	Primary	Female	Matched	Lifelong Non-smoker	Stage IA
luad_tcga_pub	TCGA-44-4112	TCGA-44-4112-01	60	Non-Small Cell Lung Cancer	Lung Adenocarcinoma	NA	NA	M0	0.2301	Lung Adenocarcinoma- Not Otherwise Specified (NOS)	8140/3	C34.1	390	LUAD	4.59969	LIVING	NO	T2a	NO	R0	1	Primary	Female	Matched	Current reformed smoker for > 15 years	Stage IB
luad_tcga_pub	TCGA-44-5645	TCGA-44-5645-01	61	Non-Small Cell Lung Cancer	Lung Adenocarcinoma	NA	NA	NA	0.23	Lung Adenocarcinoma- Not Otherwise Specified (NOS)	8140/3	C34.1	40	LUAD	6.83382	LIVING	NO	NA	NO	NA	1	Primary	Female	Matched	Current reformed smoker for > 15 years	Stage IA
luad_tcga_pub	TCGA-44-6145	TCGA-44-6145-01	62	Non-Small Cell Lung Cancer	Lung Adenocarcinoma	NA	NA	M0	0.027	Lung Adenocarcinoma- Not Otherwise Specified (NOS)	8140/3	C34.1	267	LUAD	3.3512	LIVING	NO	T1	NO	NA	1	Primary	Female	Matched	Current reformed smoker for < or = 15 years	Stage IA
luad_tcga_pub	TCGA-44-6146	TCGA-44-6146-01	64	Non-Small Cell Lung Cancer	Lung Adenocarcinoma	NA	NA	M0	0.1369	Lung Mucinous Adenocarcinoma	8480/3	C34.3	38	LUAD	9.92218	LIVING	NO	T3	YES	NA	1	Primary	Male	Matched	Current reformed smoker for > 15 years	Stage IIB
luad_tcga_pub	TCGA-44-6147	TCGA-44-6147-01	67	Non-Small Cell Lung Cancer	Lung Adenocarcinoma	NA	NA	M0	0.3886	Lung Adenocarcinoma- Not Otherwise Specified (NOS)	8140/3	C34.1	171	LUAD	7.75376	LIVING	NO	T1b	YES	NA	1	Primary	Female	Matched	Current reformed smoker for > 15 years	Stage IA
luad_tcga_pub	TCGA-44-6774	TCGA-44-6774-01	56	Non-Small Cell Lung Cancer	Lung Adenocarcinoma	NA	NA	M0	0.203	Lung Adenocarcinoma- Not Otherwise Specified (NOS)	8140/3	C34.3	272	LUAD	5.42106	LIVING	NO	T1	NO	NA	1	Primary	Female	Matched	Current smoker	Stage IIIA
luad_tcga_pub	TCGA-44-6775	TCGA-44-6775-01	72	Non-Small Cell Lung Cancer	Lung Adenocarcinoma	NA	NA	MX	0.2192	Lung Adenocarcinoma- Not Otherwise Specified (NOS)	8140/3	C34.1	71	LUAD	2.6941	LIVING	NO	T2a	NO	RX	1	Primary	Female	Matched	Current reformed smoker for < or = 15 years	Stage IB
luad_tcga_pub	TCGA-44-6776	TCGA-44-6776-01	60	Non-Small Cell Lung Cancer	Lung Adenocarcinoma	NA	NA	MX	0.1665	Lung Adenocarcinoma- Not Otherwise Specified (NOS)	8140/3	C34.1	183	LUAD	63.6728	LIVING	NO	T1	YES	NA	1	Primary	Female	Matched	Current reformed smoker for < or = 15 years	Stage IA
luad_tcga_pub	TCGA-44-6777	TCGA-44-6777-01	85	Non-Small Cell Lung Cancer	Lung Adenocarcinoma	NA	NA	MX	0.1046	Lung Adenocarcinoma- Not Otherwise Specified (NOS)	8140/3	C34.1	337	LUAD	32.4278	DECEASED	NO	T2	NO	NA	1	Primary	Female	Matched	Current reformed smoker for < or = 15 years	Stage IB
luad_tcga_pub	TCGA-44-6779	TCGA-44-6779-01	50	Non-Small Cell Lung Cancer	Lung Adenocarcinoma	NA	NA	MX	0.5993	Lung Adenocarcinoma- Not Otherwise Specified (NOS)	8140/3	C34.9	93	LUAD	16.3946	DECEASED	NO	T2	NO	NA	1	Primary	Female	Matched	Current reformed smoker for < or = 15 years	Stage IIB
luad_tcga_pub	TCGA-44-7659	TCGA-44-7659-01	70	Non-Small Cell Lung Cancer	Lung Adenocarcinoma	NA	NA	MX	0.1598	Lung Adenocarcinoma- Not Otherwise Specified (NOS)	8140/3	C34.1	131	LUAD	9.79076	LIVING	NO	T1b	NO	NA	1	Primary	Male	Matched	Current smoker	Stage IA
luad_tcga_pub	TCGA-44-7662	TCGA-44-7662-01	61	Non-Small Cell Lung Cancer	Lung Adenocarcinoma	NA	NA	MX	0.2739	Lung Adenocarcinoma- Not Otherwise Specified (NOS)	8140/3	C34.1	518	LUAD	1.64274	LIVING	NO	T2a	NO	NA	1	Primary	Male	Matched	Current smoker	Stage IB
luad_tcga_pub	TCGA-44-7670	TCGA-44-7670-01	47	Non-Small Cell Lung Cancer	Lung Adenocarcinoma	NA	NA	M0	0.6345	Lung Adenocarcinoma- Not Otherwise Specified (NOS)	8140/3	C34.1	951	LUAD	17.446	LIVING	NO	T1b	YES	NA	1	Primary	Female	Matched	Current smoker	Stage IIA
luad_tcga_pub	TCGA-44-7671	TCGA-44-7671-01	64	Non-Small Cell Lung Cancer	Lung Adenocarcinoma	NA	NA	M0	0.3154	Lung Adenocarcinoma Mixed Subtype	8255/3	C34.2	194	LUAD	17.5774	LIVING	NO	T2a	YES	NA	1	Primary	Male	Matched	Current reformed smoker for > 15 years	Stage IB
luad_tcga_pub	TCGA-44-7672	TCGA-44-7672-01	52	Non-Small Cell Lung Cancer	Lung Adenocarcinoma	NA	NA	M0	0.0681	Lung Adenocarcinoma- Not Otherwise Specified (NOS)	8140/3	C34.1	144	LUAD	13.7333	LIVING	NO	T1b	NO	NA	1	Primary	Female	Matched	Current smoker	Stage IA
luad_tcga_pub	TCGA-49-4486	TCGA-49-4486-01	72	Non-Small Cell Lung Cancer	Lung Adenocarcinoma	NA	NA	M0	0.1116	Lung Adenocarcinoma- Not Otherwise Specified (NOS)	8140/3	C34.3	226	LUAD	76.1577	DECEASED	NO	T1	NO	R0	1	Primary	Male	Matched	Current reformed smoker for > 15 years	Stage IA
luad_tcga_pub	TCGA-49-4487	TCGA-49-4487-01	72	Non-Small Cell Lung Cancer	Lung Adenocarcinoma	NA	NA	M0	0.1177	Lung Adenocarcinoma- Not Otherwise Specified (NOS)	8140/3	C34.1	355	LUAD	28.0909	DECEASED	NO	T1	NO	R0	1	Primary	Female	Matched	Current reformed smoker for < or = 15 years	Stage IA
luad_tcga_pub	TCGA-49-4488	TCGA-49-4488-01	74	Non-Small Cell Lung Cancer	Lung Adenocarcinoma	NA	NA	MX	0.4138	Lung Adenocarcinoma- Not Otherwise Specified (NOS)	8140/3	C34.3	271	LUAD	28.5509	DECEASED	NO	T1	NO	R0	1	Primary	Female	Matched	Current reformed smoker for > 15 years	Stage IA
luad_tcga_pub	TCGA-49-4490	TCGA-49-4490-01	45	Non-Small Cell Lung Cancer	Lung Adenocarcinoma	NA	NA	M0	0.2916	Lung Adenocarcinoma- Not Otherwise Specified (NOS)	8140/3	C34.1	62	LUAD	12.6491	DECEASED	NO	T3	NO	NA	1	Primary	Female	Matched	Current reformed smoker for > 15 years	Stage IIIA
luad_tcga_pub	TCGA-49-4494	TCGA-49-4494-01	77	Non-Small Cell Lung Cancer	Lung Adenocarcinoma	NA	NA	M0	0.1473	Lung Adenocarcinoma- Not Otherwise Specified (NOS)	8140/3	C34.1	174	LUAD	35.5161	DECEASED	NO	T3	NO	R0	1	Primary	Male	Matched	Current reformed smoker for > 15 years	Stage IIIA
luad_tcga_pub	TCGA-49-4501	TCGA-49-4501-01	67	Non-Small Cell Lung Cancer	Lung Adenocarcinoma	NA	NA	M0	0.3168	Lung Adenocarcinoma- Not Otherwise Specified (NOS)	8140/3	C34.1	72	LUAD	46.6868	DECEASED	NO	T2	YES	R0	1	Primary	Female	Matched	Lifelong Non-smoker	Stage IB
luad_tcga_pub	TCGA-49-4505	TCGA-49-4505-01	61	Non-Small Cell Lung Cancer	Lung Adenocarcinoma	NA	NA	M0	0.473	Lung Adenocarcinoma- Not Otherwise Specified (NOS)	8140/3	C34.3	165	LUAD	14.0619	DECEASED	NO	T2	NO	R0	1	Primary	Female	Matched	Current reformed smoker for < or = 15 years	Stage IIB
luad_tcga_pub	TCGA-49-4506	TCGA-49-4506-01	68	Non-Small Cell Lung Cancer	Lung Adenocarcinoma	NA	NA	M0	0.0386	Lung Adenocarcinoma- Not Otherwise Specified (NOS)	8140/3	C34.1	122	LUAD	32.822	DECEASED	NO	T2	NO	R1	1	Primary	Female	Matched	Current smoker	Stage IIB
luad_tcga_pub	TCGA-49-4507	TCGA-49-4507-01	73	Non-Small Cell Lung Cancer	Lung Adenocarcinoma	NA	NA	M0	0.2054	Lung Adenocarcinoma- Not Otherwise Specified (NOS)	8140/3	C34.0	186	LUAD	8.80511	DECEASED	NO	T3	NO	R0	1	Primary	Female	Matched	Current reformed smoker for < or = 15 years	Stage IIIA
luad_tcga_pub	TCGA-49-4510	TCGA-49-4510-01	51	Non-Small Cell Lung Cancer	Lung Adenocarcinoma	NA	NA	M0	0.4297	Lung Adenocarcinoma- Not Otherwise Specified (NOS)	8140/3	C34.1	45	LUAD	29.438	DECEASED	NO	T2	NO	R0	1	Primary	Female	Matched	Current smoker	Stage IIB
luad_tcga_pub	TCGA-49-4512	TCGA-49-4512-01	69	Non-Small Cell Lung Cancer	Lung Adenocarcinoma	NA	NA	MX	0.3116	Lung Adenocarcinoma- Not Otherwise Specified (NOS)	8140/3	C34.2	45	LUAD	29.7337	DECEASED	NO	T2	NO	NA	1	Primary	Female	Matched	Lifelong Non-smoker	Stage IIIA
luad_tcga_pub	TCGA-49-4514	TCGA-49-4514-01	79	Non-Small Cell Lung Cancer	Lung Adenocarcinoma	NA	NA	M0	0.2725	Lung Papillary Adenocarcinoma	8260/3	C34.1	279	LUAD	43.1713	LIVING	NO	T1	NO	RX	1	Primary	Female	Matched	Current reformed smoker for > 15 years	Stage IA
luad_tcga_pub	TCGA-49-6742	TCGA-49-6742-01	70	Non-Small Cell Lung Cancer	Lung Adenocarcinoma	NA	NA	MX	0.1343	Mucinous (Colloid) Adenocarcinoma	8480/3	C34.1	250	LUAD	15.0147	LIVING	NO	T2	YES	NA	1	Primary	Male	Matched	Current reformed smoker for > 15 years	Stage IIB
luad_tcga_pub	TCGA-49-6744	TCGA-49-6744-01	64	Non-Small Cell Lung Cancer	Lung Adenocarcinoma	NA	NA	MX	0.0901	Lung Adenocarcinoma Mixed Subtype	8255/3	C34.1	243	LUAD	12.9777	LIVING	NO	T2a	NO	RX	1	Primary	Female	Matched	Current reformed smoker for < or = 15 years	Stage IIA
luad_tcga_pub	TCGA-49-6745	TCGA-49-6745-01	82	Non-Small Cell Lung Cancer	Lung Adenocarcinoma	NA	NA	MX	0.0919	Lung Papillary Adenocarcinoma	8260/3	C34.1	124	LUAD	4.92823	LIVING	NO	T2a	YES	NA	1	Primary	Male	Matched	Current reformed smoker for < or = 15 years	Stage IIIA
luad_tcga_pub	TCGA-49-6761	TCGA-49-6761-01	68	Non-Small Cell Lung Cancer	Lung Adenocarcinoma	NA	NA	MX	0.1291	Lung Adenocarcinoma- Not Otherwise Specified (NOS)	8140/3	C34.1	163	LUAD	0.0328549	LIVING	NO	T1	NO	NA	1	Primary	Female	Matched	Current reformed smoker for < or = 15 years	Stage IIIA
luad_tcga_pub	TCGA-49-6767	TCGA-49-6767-01	46	Non-Small Cell Lung Cancer	Lung Adenocarcinoma	NA	NA	MX	0.335	Lung Adenocarcinoma- Not Otherwise Specified (NOS)	8140/3	C34.2	412	LUAD	0	LIVING	NO	T3	NO	R0	1	Primary	Female	Matched	Current smoker	Stage IIB
luad_tcga_pub	TCGA-50-5044	TCGA-50-5044-01	72	Non-Small Cell Lung Cancer	Lung Adenocarcinoma	NA	NA	M0	0.0003	Lung Adenocarcinoma- Not Otherwise Specified (NOS)	8140/3	C34.3	119	LUAD	20.4686	DECEASED	NO	T4	NO	NA	1	Primary	Female	Matched	NA	Stage IIIB
luad_tcga_pub	TCGA-50-5049	TCGA-50-5049-01	70	Non-Small Cell Lung Cancer	Lung Adenocarcinoma	NA	NA	M0	0.0468	Lung Adenocarcinoma- Not Otherwise Specified (NOS)	8140/3	C34.1	695	LUAD	48.7895	LIVING	NO	T2	NO	NA	1	Primary	Male	Matched	NA	Stage IA
luad_tcga_pub	TCGA-50-5051	TCGA-50-5051-01	42	Non-Small Cell Lung Cancer	Lung Adenocarcinoma	NA	NA	M0	0.5353	Lung Adenocarcinoma- Not Otherwise Specified (NOS)	8140/3	C34.1	110	LUAD	14.949	LIVING	NO	T2	NO	NA	1	Primary	Female	Matched	Current reformed smoker for < or = 15 years	Stage IIIA
luad_tcga_pub	TCGA-50-5055	TCGA-50-5055-01	79	Non-Small Cell Lung Cancer	Lung Adenocarcinoma	NA	NA	M0	0.0342	Lung Adenocarcinoma Mixed Subtype	8255/3	C34.3	20	LUAD	25.7911	LIVING	NO	T1	NO	R0	1	Primary	Female	Matched	NA	Stage IIA
luad_tcga_pub	TCGA-50-5068	TCGA-50-5068-01	59	Non-Small Cell Lung Cancer	Lung Adenocarcinoma	NA	NA	MX	0.0115	Lung Adenocarcinoma- Not Otherwise Specified (NOS)	8140/3	C34.3	87	LUAD	49.2495	DECEASED	NO	T2	NO	NA	1	Primary	Female	Matched	NA	Stage IIB
luad_tcga_pub	TCGA-50-5072	TCGA-50-5072-01	74	Non-Small Cell Lung Cancer	Lung Adenocarcinoma	NA	NA	M0	0.1721	Lung Adenocarcinoma- Not Otherwise Specified (NOS)	8140/3	C34.1	159	LUAD	8.04945	LIVING	YES	T2	NO	NA	1	Primary	Male	Matched	Current reformed smoker for > 15 years	Stage IIIA
luad_tcga_pub	TCGA-50-5931	TCGA-50-5931-01	75	Non-Small Cell Lung Cancer	Lung Adenocarcinoma	NA	NA	M0	0.4539	Lung Adenocarcinoma- Not Otherwise Specified (NOS)	8140/3	C34.1	276	LUAD	8.77226	DECEASED	NO	T2	NO	NA	1	Primary	Female	Matched	NA	Stage IB
luad_tcga_pub	TCGA-50-5932	TCGA-50-5932-01	75	Non-Small Cell Lung Cancer	Lung Adenocarcinoma	NA	NA	M0	0.3516	Lung Adenocarcinoma- Not Otherwise Specified (NOS)	8140/3	C34.1	68	LUAD	35.8447	DECEASED	NO	T2	YES	NA	1	Primary	Male	Matched	NA	Stage IIB
luad_tcga_pub	TCGA-50-5933	TCGA-50-5933-01	72	Non-Small Cell Lung Cancer	Lung Adenocarcinoma	NA	NA	M0	0.1504	Lung Adenocarcinoma- Not Otherwise Specified (NOS)	8140/3	C34.3	472	LUAD	77.8333	DECEASED	NO	T4	NO	NA	1	Primary	Male	Matched	NA	Stage IIIB
luad_tcga_pub	TCGA-50-5935	TCGA-50-5935-01	86	Non-Small Cell Lung Cancer	Lung Adenocarcinoma	NA	NA	M0	0.4163	Lung Adenocarcinoma- Not Otherwise Specified (NOS)	8140/3	C34.1	106	LUAD	21.4542	DECEASED	NO	T1	YES	NA	1	Primary	Female	Matched	NA	Stage IA
luad_tcga_pub	TCGA-50-5936	TCGA-50-5936-01	58	Non-Small Cell Lung Cancer	Lung Adenocarcinoma	NA	NA	M0	0.3737	Mucinous (Colloid) Adenocarcinoma	8480/3	C34.3	108	LUAD	8.44371	DECEASED	NO	T2	NO	NA	1	Primary	Male	Matched	NA	Stage IIIA
luad_tcga_pub	TCGA-50-5939	TCGA-50-5939-01	85	Non-Small Cell Lung Cancer	Lung Adenocarcinoma	NA	NA	M0	0.0732	Lung Adenocarcinoma Mixed Subtype	8255/3	C34.1	78	LUAD	15.1133	DECEASED	NO	T2	YES	NA	1	Primary	Male	Matched	Current reformed smoker for > 15 years	Stage IB
luad_tcga_pub	TCGA-50-5941	TCGA-50-5941-01	55	Non-Small Cell Lung Cancer	Lung Adenocarcinoma	NA	NA	M0	0.1134	Lung Adenocarcinoma- Not Otherwise Specified (NOS)	8140/3	C34.1	361	LUAD	9.36365	LIVING	NO	T2a	NO	NA	1	Primary	Female	Matched	Current smoker	Stage IIIA
luad_tcga_pub	TCGA-50-5942	TCGA-50-5942-01	67	Non-Small Cell Lung Cancer	Lung Adenocarcinoma	NA	NA	M0	0.0483	Lung Adenocarcinoma- Not Otherwise Specified (NOS)	8140/3	C34.1	63	LUAD	4.43541	LIVING	NO	T1	NO	NA	1	Primary	Female	Matched	Current reformed smoker for < or = 15 years	NA
luad_tcga_pub	TCGA-50-5944	TCGA-50-5944-01	69	Non-Small Cell Lung Cancer	Lung Adenocarcinoma	NA	NA	MX	0.406	Lung Acinar Adenocarcinoma	8550/3	C34.1	57	LUAD	12.2549	LIVING	NO	T1	NO	NA	1	Primary	Female	Matched	NA	Stage IA
luad_tcga_pub	TCGA-50-6593	TCGA-50-6593-01	49	Non-Small Cell Lung Cancer	Lung Adenocarcinoma	NA	NA	M0	0.209	Lung Adenocarcinoma Mixed Subtype	8255/3	C34.1	271	LUAD	11.0392	DECEASED	NO	T1	NO	NA	1	Primary	Female	Matched	Current reformed smoker for < or = 15 years	Stage IIIA
luad_tcga_pub	TCGA-50-6595	TCGA-50-6595-01	74	Non-Small Cell Lung Cancer	Lung Adenocarcinoma	NA	NA	M0	0.0248	Lung Adenocarcinoma- Not Otherwise Specified (NOS)	8140/3	C34.1	106	LUAD	6.20958	DECEASED	NO	T2	NO	NA	1	Primary	Female	Matched	Current reformed smoker for > 15 years	Stage IIIA
luad_tcga_pub	TCGA-50-6597	TCGA-50-6597-01	79	Non-Small Cell Lung Cancer	Lung Adenocarcinoma	NA	NA	M0	0.267	Lung Adenocarcinoma- Not Otherwise Specified (NOS)	8140/3	C34.3	60	LUAD	33.3477	LIVING	NO	T2	NO	NA	1	Primary	Female	Matched	Lifelong Non-smoker	Stage IB
luad_tcga_pub	TCGA-50-6673	TCGA-50-6673-01	84	Non-Small Cell Lung Cancer	Lung Adenocarcinoma	NA	NA	M0	0.2202	Lung Adenocarcinoma- Not Otherwise Specified (NOS)	8140/3	C34.1	56	LUAD	0.722808	DECEASED	NO	T1	NO	NA	1	Primary	Female	Matched	Lifelong Non-smoker	Stage IA
luad_tcga_pub	TCGA-50-7109	TCGA-50-7109-01	60	Non-Small Cell Lung Cancer	Lung Adenocarcinoma	NA	NA	MX	0.5497	Lung Adenocarcinoma- Not Otherwise Specified (NOS)	8140/3	C34.3	227	LUAD	8.378	LIVING	NO	T1	NO	NA	1	Primary	Male	Matched	Current smoker	Stage I
luad_tcga_pub	TCGA-53-7626	TCGA-53-7626-01	76	Non-Small Cell Lung Cancer	Lung Adenocarcinoma	NA	NA	M0	0.2535	Lung Adenocarcinoma- Not Otherwise Specified (NOS)	8140/3	C34.1	326	LUAD	31.8693	LIVING	NO	T1	NO	R0	1	Primary	Female	Matched	Current reformed smoker for < or = 15 years	Stage IIA
luad_tcga_pub	TCGA-53-7813	TCGA-53-7813-01	51	Non-Small Cell Lung Cancer	Lung Adenocarcinoma	NA	NA	M0	0.2515	Lung Bronchioloalveolar Carcinoma Nonmucinous	8252/3	C34.1	146	LUAD	13.7333	LIVING	NO	T4	NO	NA	1	Primary	Female	Matched	Current reformed smoker for < or = 15 years	Stage IIIB
luad_tcga_pub	TCGA-55-1592	TCGA-55-1592-01	65	Non-Small Cell Lung Cancer	Lung Adenocarcinoma	NA	NA	M0	0.5835	Lung Adenocarcinoma- Not Otherwise Specified (NOS)	8140/3	C34.1	508	LUAD	23.0313	DECEASED	NO	T2	YES	R0	1	Primary	Male	Matched	Current reformed smoker for < or = 15 years	Stage IA
luad_tcga_pub	TCGA-55-1594	TCGA-55-1594-01	68	Non-Small Cell Lung Cancer	Lung Adenocarcinoma	NA	NA	M0	0.6566	Lung Adenocarcinoma- Not Otherwise Specified (NOS)	8140/3	C34.3	195	LUAD	38.7031	LIVING	NO	T2	NO	R0	1	Primary	Male	Matched	Current smoker	Stage IIIA
luad_tcga_pub	TCGA-55-1596	TCGA-55-1596-01	55	Non-Small Cell Lung Cancer	Lung Adenocarcinoma	NA	NA	M0	0.7496	Lung Adenocarcinoma- Not Otherwise Specified (NOS)	8140/3	C34.1	170	LUAD	45.1426	LIVING	NO	T2	NO	R0	1	Primary	Male	Matched	Current smoker	Stage IIB
luad_tcga_pub	TCGA-55-6543	TCGA-55-6543-01	60	Non-Small Cell Lung Cancer	Lung Adenocarcinoma	NA	NA	NA	0.2923	Lung Bronchioloalveolar Carcinoma Mucinous	8253/3	C34.1	20	LUAD	0.0657098	LIVING	NO	T1	NO	NA	1	Primary	Female	Matched	Current reformed smoker for < or = 15 years	NA
luad_tcga_pub	TCGA-55-6642	TCGA-55-6642-01	63	Non-Small Cell Lung Cancer	Lung Adenocarcinoma	NA	NA	MX	0.1444	Lung Adenocarcinoma- Not Otherwise Specified (NOS)	8140/3	C34.3	123	LUAD	32.5921	LIVING	NO	T2	NO	NA	1	Primary	Male	Matched	Current smoker	Stage IB
luad_tcga_pub	TCGA-55-6712	TCGA-55-6712-01	71	Non-Small Cell Lung Cancer	Lung Adenocarcinoma	NA	NA	MX	0.3129	Lung Adenocarcinoma- Not Otherwise Specified (NOS)	8140/3	C34.1	136	LUAD	0.788518	LIVING	NO	T2a	NO	NA	1	Primary	Male	Matched	Current reformed smoker for < or = 15 years	NA
luad_tcga_pub	TCGA-55-6970	TCGA-55-6970-01	67	Non-Small Cell Lung Cancer	Lung Adenocarcinoma	NA	NA	MX	0.2406	Lung Papillary Adenocarcinoma	8260/3	C34.1	168	LUAD	15.2447	DECEASED	NO	T2	NO	NA	1	Primary	Female	Matched	Current reformed smoker for < or = 15 years	Stage IIIA
luad_tcga_pub	TCGA-55-6971	TCGA-55-6971-01	59	Non-Small Cell Lung Cancer	Lung Adenocarcinoma	NA	NA	MX	0.0622	Lung Adenocarcinoma- Not Otherwise Specified (NOS)	8140/3	C34.3	80	LUAD	0.919937	LIVING	NO	T2	NO	NA	1	Primary	Female	Matched	Current reformed smoker for < or = 15 years	Stage IB
luad_tcga_pub	TCGA-55-6972	TCGA-55-6972-01	72	Non-Small Cell Lung Cancer	Lung Adenocarcinoma	NA	NA	M0	0.4609	Lung Papillary Adenocarcinoma	8260/3	C34.1	244	LUAD	48.461	LIVING	NO	T2	NO	NA	1	Primary	Male	Matched	Current smoker	Stage IB
luad_tcga_pub	TCGA-55-6978	TCGA-55-6978-01	81	Non-Small Cell Lung Cancer	Lung Adenocarcinoma	NA	NA	MX	0.0102	Lung Adenocarcinoma- Not Otherwise Specified (NOS)	8140/3	C34.2	37	LUAD	5.45391	DECEASED	NO	T2b	YES	NA	1	Primary	Male	Matched	Lifelong Non-smoker	Stage IIA
luad_tcga_pub	TCGA-55-6979	TCGA-55-6979-01	59	Non-Small Cell Lung Cancer	Lung Adenocarcinoma	NA	NA	M0	0.0568	Lung Adenocarcinoma- Not Otherwise Specified (NOS)	8140/3	C34.1	143	LUAD	7.75376	DECEASED	NO	T2	YES	NA	1	Primary	Female	Matched	Current reformed smoker for > 15 years	Stage IIB
luad_tcga_pub	TCGA-55-6980	TCGA-55-6980-01	56	Non-Small Cell Lung Cancer	Lung Adenocarcinoma	NA	NA	M0	0.1855	Lung Bronchioloalveolar Carcinoma Nonmucinous	8252/3	C34.3	16	LUAD	2.20128	LIVING	NO	T1	NO	NA	1	Primary	Male	Matched	Lifelong Non-smoker	Stage IA
luad_tcga_pub	TCGA-55-6981	TCGA-55-6981-01	53	Non-Small Cell Lung Cancer	Lung Adenocarcinoma	NA	NA	M0	0.2902	Lung Adenocarcinoma- Not Otherwise Specified (NOS)	8140/3	C34.1	58	LUAD	45.3069	DECEASED	NO	T1	NO	NA	1	Primary	Female	Matched	Current reformed smoker for > 15 years	Stage IIIA
luad_tcga_pub	TCGA-55-6982	TCGA-55-6982-01	79	Non-Small Cell Lung Cancer	Lung Adenocarcinoma	NA	NA	M0	0.0799	Lung Adenocarcinoma- Not Otherwise Specified (NOS)	8140/3	C34.3	208	LUAD	32.6906	DECEASED	NO	T2	NO	NA	1	Primary	Female	Matched	Lifelong Non-smoker	Stage IIB
luad_tcga_pub	TCGA-55-6983	TCGA-55-6983-01	81	Non-Small Cell Lung Cancer	Lung Adenocarcinoma	NA	NA	M0	0.0996	Mucinous (Colloid) Adenocarcinoma	8480/3	C34.3	105	LUAD	59.993	LIVING	NO	T2	NO	NA	1	Primary	Male	Matched	Current reformed smoker for < or = 15 years	Stage IIB
luad_tcga_pub	TCGA-55-6985	TCGA-55-6985-01	58	Non-Small Cell Lung Cancer	Lung Adenocarcinoma	NA	NA	MX	0.2	Lung Adenocarcinoma- Not Otherwise Specified (NOS)	8140/3	C34.1	413	LUAD	40.5101	LIVING	NO	T2	NO	NA	1	Primary	Female	Matched	Current reformed smoker for < or = 15 years	Stage IB
luad_tcga_pub	TCGA-55-6986	TCGA-55-6986-01	74	Non-Small Cell Lung Cancer	Lung Adenocarcinoma	NA	NA	M0	0.041	Lung Bronchioloalveolar Carcinoma Nonmucinous	8252/3	C34.3	21	LUAD	70.9994	LIVING	NO	T2	NO	NA	1	Primary	Female	Matched	Lifelong Non-smoker	Stage IB
luad_tcga_pub	TCGA-55-7281	TCGA-55-7281-01	70	Non-Small Cell Lung Cancer	Lung Adenocarcinoma	NA	NA	NA	0.4215	Lung Adenocarcinoma- Not Otherwise Specified (NOS)	8140/3	C34.2	412	LUAD	0.591388	LIVING	NO	T1	NO	NA	1	Primary	Female	Matched	Current reformed smoker for < or = 15 years	NA
luad_tcga_pub	TCGA-55-7283	TCGA-55-7283-01	76	Non-Small Cell Lung Cancer	Lung Adenocarcinoma	NA	NA	NA	0.2525	Lung Bronchioloalveolar Carcinoma Nonmucinous	8252/3	C34.1	209	LUAD	1.11707	LIVING	NO	T3	NO	NA	1	Primary	Female	Matched	Current reformed smoker for > 15 years	NA
luad_tcga_pub	TCGA-55-7573	TCGA-55-7573-01	72	Non-Small Cell Lung Cancer	Lung Adenocarcinoma	NA	NA	MX	0.3445	Lung Adenocarcinoma- Not Otherwise Specified (NOS)	8140/3	C34.1	53	LUAD	0.13142	LIVING	NO	T1b	YES	NA	1	Primary	Female	Matched	Current reformed smoker for > 15 years	Stage IA
luad_tcga_pub	TCGA-55-7574	TCGA-55-7574-01	64	Non-Small Cell Lung Cancer	Lung Adenocarcinoma	NA	NA	M0	0.0385	Lung Adenocarcinoma- Not Otherwise Specified (NOS)	8140/3	C34.1	250	LUAD	3.12122	LIVING	NO	T2a	NO	R1	1	Primary	Female	Matched	Current reformed smoker for < or = 15 years	Stage IB
luad_tcga_pub	TCGA-55-7576	TCGA-55-7576-01	54	Non-Small Cell Lung Cancer	Lung Adenocarcinoma	NA	NA	M0	0.4404	Lung Adenocarcinoma- Not Otherwise Specified (NOS)	8140/3	C34.1	330	LUAD	1.3142	LIVING	NO	T2a	NO	R0	1	Primary	Male	Matched	Current smoker	Stage IIA
luad_tcga_pub	TCGA-55-7724	TCGA-55-7724-01	NA	Non-Small Cell Lung Cancer	Lung Adenocarcinoma	NA	NA	NA	0.019	NA	NA	NA	239	LUAD	NA	NA	NA	NA	NA	NA	1	Primary	NA	Matched	NA	NA
luad_tcga_pub	TCGA-55-7725	TCGA-55-7725-01	68	Non-Small Cell Lung Cancer	Lung Adenocarcinoma	NA	NA	MX	0.1388	Lung Adenocarcinoma- Not Otherwise Specified (NOS)	8140/3	C34.3	118	LUAD	1.28134	LIVING	NO	T1a	YES	R0	1	Primary	Female	Matched	Current reformed smoker for > 15 years	Stage IA
luad_tcga_pub	TCGA-55-7726	TCGA-55-7726-01	NA	Non-Small Cell Lung Cancer	Lung Adenocarcinoma	NA	NA	NA	0.2587	NA	NA	NA	111	LUAD	NA	NA	NA	NA	NA	NA	1	Primary	NA	Matched	NA	NA
luad_tcga_pub	TCGA-55-7727	TCGA-55-7727-01	71	Non-Small Cell Lung Cancer	Lung Adenocarcinoma	NA	NA	MX	0.2006	Lung Adenocarcinoma- Not Otherwise Specified (NOS)	8140/3	C34.1	225	LUAD	1.0185	LIVING	NO	T1a	NO	R0	1	Primary	Male	Matched	Current smoker	Stage IIIA
luad_tcga_pub	TCGA-55-7728	TCGA-55-7728-01	64	Non-Small Cell Lung Cancer	Lung Adenocarcinoma	NA	NA	MX	0.059	Mucinous (Colloid) Adenocarcinoma	8480/3	C34.1	95	LUAD	0.788518	LIVING	NO	T2a	NO	R0	1	Primary	Female	Matched	Current reformed smoker for < or = 15 years	Stage IB
luad_tcga_pub	TCGA-55-7815	TCGA-55-7815-01	77	Non-Small Cell Lung Cancer	Lung Adenocarcinoma	NA	NA	MX	0.1318	Lung Adenocarcinoma- Not Otherwise Specified (NOS)	8140/3	C34.3	128	LUAD	1.77416	LIVING	NO	T2a	NO	R0	1	Primary	Male	Matched	Lifelong Non-smoker	Stage IB
luad_tcga_pub	TCGA-55-7903	TCGA-55-7903-01	64	Non-Small Cell Lung Cancer	Lung Adenocarcinoma	NA	NA	MX	0.2587	Lung Adenocarcinoma- Not Otherwise Specified (NOS)	8140/3	C34.3	141	LUAD	0.624243	LIVING	NO	T1b	NO	R0	1	Primary	Male	Matched	Current smoker	Stage IA
luad_tcga_pub	TCGA-55-7907	TCGA-55-7907-01	77	Non-Small Cell Lung Cancer	Lung Adenocarcinoma	NA	NA	MX	0.3482	Lung Adenocarcinoma- Not Otherwise Specified (NOS)	8140/3	C34.1	969	LUAD	0.525678	LIVING	NO	T2a	NO	R0	1	Primary	Male	Matched	Current reformed smoker for > 15 years	Stage IIA
luad_tcga_pub	TCGA-55-7911	TCGA-55-7911-01	70	Non-Small Cell Lung Cancer	Lung Adenocarcinoma	NA	NA	MX	0.0964	Lung Adenocarcinoma- Not Otherwise Specified (NOS)	8140/3	C34.2	197	LUAD	0.689953	LIVING	NO	T1a	NO	R0	1	Primary	Female	Matched	Current reformed smoker for > 15 years	Stage IA
luad_tcga_pub	TCGA-55-7914	TCGA-55-7914-01	71	Non-Small Cell Lung Cancer	Lung Adenocarcinoma	NA	NA	MX	0.255	Lung Adenocarcinoma- Not Otherwise Specified (NOS)	8140/3	C34.1	160	LUAD	0.0985647	LIVING	NO	T1b	YES	R0	1	Primary	Female	Matched	Current smoker	Stage IIA
luad_tcga_pub	TCGA-64-1676	TCGA-64-1676-01	58	Non-Small Cell Lung Cancer	Lung Adenocarcinoma	NA	NA	M0	0.5188	Lung Adenocarcinoma- Not Otherwise Specified (NOS)	8140/3	C34.3	512	LUAD	56.7733	LIVING	NO	T1a	NO	R0	1	Primary	Male	Matched	Current smoker	Stage IA
luad_tcga_pub	TCGA-64-1677	TCGA-64-1677-01	77	Non-Small Cell Lung Cancer	Lung Adenocarcinoma	NA	NA	M0	0.1277	Lung Adenocarcinoma- Not Otherwise Specified (NOS)	8140/3	C34.1	219	LUAD	20.6329	DECEASED	NO	T2	YES	R0	1	Primary	Female	Matched	Current smoker	Stage IIIA
luad_tcga_pub	TCGA-64-1678	TCGA-64-1678-01	70	Non-Small Cell Lung Cancer	Lung Adenocarcinoma	NA	NA	M0	0.5476	Lung Adenocarcinoma- Not Otherwise Specified (NOS)	8140/3	C34.1	499	LUAD	39.0645	LIVING	NO	T2b	NO	R0	1	Primary	Female	Matched	Current reformed smoker for > 15 years	Stage IIA
luad_tcga_pub	TCGA-64-1679	TCGA-64-1679-01	58	Non-Small Cell Lung Cancer	Lung Adenocarcinoma	NA	NA	M0	0.1979	Lung Adenocarcinoma- Not Otherwise Specified (NOS)	8140/3	C34.1	445	LUAD	55.3605	LIVING	NO	T1	NO	R0	1	Primary	Female	Matched	Current smoker	Stage IIIA
luad_tcga_pub	TCGA-64-1680	TCGA-64-1680-01	63	Non-Small Cell Lung Cancer	Lung Adenocarcinoma	NA	NA	M1	0.3404	Lung Adenocarcinoma Mixed Subtype	8140/3	C34.8	75	LUAD	36.9946	LIVING	NO	T2a	NO	R0	1	Primary	Male	Matched	Current reformed smoker for > 15 years	Stage IV
luad_tcga_pub	TCGA-64-1681	TCGA-64-1681-01	61	Non-Small Cell Lung Cancer	Lung Adenocarcinoma	NA	NA	M0	0.3458	Lung Adenocarcinoma- Not Otherwise Specified (NOS)	8140/3	C34.9	77	LUAD	44.3541	DECEASED	NO	T1	NO	R0	1	Primary	Female	Matched	Current reformed smoker for > 15 years	Stage IA
luad_tcga_pub	TCGA-64-5774	TCGA-64-5774-01	60	Non-Small Cell Lung Cancer	Lung Adenocarcinoma	NA	NA	M0	0.6034	Lung Adenocarcinoma- Not Otherwise Specified (NOS)	8140/3	C34.0	121	LUAD	83.78	LIVING	NO	T2	NO	R0	1	Primary	Male	Matched	Current reformed smoker for < or = 15 years	Stage IB
luad_tcga_pub	TCGA-64-5775	TCGA-64-5775-01	71	Non-Small Cell Lung Cancer	Lung Adenocarcinoma	NA	NA	M0	0.3238	Lung Adenocarcinoma- Not Otherwise Specified (NOS)	8140/3	C34.1	406	LUAD	0.0985647	DECEASED	YES	T4	NO	R0	1	Primary	Male	Matched	Current smoker	Stage IIIA
luad_tcga_pub	TCGA-64-5778	TCGA-64-5778-01	60	Non-Small Cell Lung Cancer	Lung Adenocarcinoma	NA	NA	M0	0.3264	Lung Bronchioloalveolar Carcinoma Nonmucinous	8252/3	C34.1	417	LUAD	30.4236	LIVING	NO	T2	NO	R0	1	Primary	Male	Matched	Current reformed smoker for < or = 15 years	Stage IB
luad_tcga_pub	TCGA-64-5781	TCGA-64-5781-01	55	Non-Small Cell Lung Cancer	Lung Adenocarcinoma	NA	NA	M0	0.1808	Lung Adenocarcinoma Mixed Subtype	8255/3	C34.1	948	LUAD	39.4916	LIVING	NO	T2	NO	R0	1	Primary	Female	Matched	Current reformed smoker for < or = 15 years	Stage IB
luad_tcga_pub	TCGA-67-3771	TCGA-67-3771-01	77	Non-Small Cell Lung Cancer	Lung Adenocarcinoma	NA	NA	M0	0.6308	Lung Adenocarcinoma- Not Otherwise Specified (NOS)	8140/3	C34.1	945	LUAD	1.97129	LIVING	NO	T1	NO	R0	1	Primary	Female	Matched	Current reformed smoker for < or = 15 years	Stage IA
luad_tcga_pub	TCGA-67-3772	TCGA-67-3772-01	82	Non-Small Cell Lung Cancer	Lung Adenocarcinoma	NA	NA	M0	0.3283	Lung Adenocarcinoma- Not Otherwise Specified (NOS)	8140/3	C34.1	82	LUAD	0.591388	LIVING	NO	T2	NO	NA	1	Primary	Female	Matched	Lifelong Non-smoker	Stage IB
luad_tcga_pub	TCGA-67-3773	TCGA-67-3773-01	84	Non-Small Cell Lung Cancer	Lung Adenocarcinoma	NA	NA	M0	0.1224	Lung Adenocarcinoma- Not Otherwise Specified (NOS)	8140/3	C34.3	90	LUAD	2.037	LIVING	NO	T2	NO	R0	1	Primary	Female	Matched	Current reformed smoker for > 15 years	Stage IB
luad_tcga_pub	TCGA-67-3774	TCGA-67-3774-01	73	Non-Small Cell Lung Cancer	Lung Adenocarcinoma	NA	NA	M0	0.2154	Lung Adenocarcinoma- Not Otherwise Specified (NOS)	8140/3	C34.3	95	LUAD	0.591388	LIVING	NO	T2	NO	NA	1	Primary	Female	Matched	Current reformed smoker for > 15 years	Stage IB
luad_tcga_pub	TCGA-67-6215	TCGA-67-6215-01	52	Non-Small Cell Lung Cancer	Lung Adenocarcinoma	NA	NA	M0	0.2122	Lung Adenocarcinoma- Not Otherwise Specified (NOS)	8140/3	C34.3	111	LUAD	0.887082	LIVING	NO	T2a	NO	R0	1	Primary	Female	Matched	Lifelong Non-smoker	Stage IB
luad_tcga_pub	TCGA-67-6216	TCGA-67-6216-01	57	Non-Small Cell Lung Cancer	Lung Adenocarcinoma	NA	NA	M0	0.0855	Lung Adenocarcinoma- Not Otherwise Specified (NOS)	8140/3	C34.2	46	LUAD	0.689953	LIVING	NO	T1a	NO	R0	1	Primary	Female	Matched	Lifelong Non-smoker	Stage IA
luad_tcga_pub	TCGA-67-6217	TCGA-67-6217-01	73	Non-Small Cell Lung Cancer	Lung Adenocarcinoma	NA	NA	M0	0.4314	Lung Adenocarcinoma- Not Otherwise Specified (NOS)	8140/3	C34.1	175	LUAD	13.8648	LIVING	NO	T2a	YES	R0	1	Primary	Female	Matched	Current reformed smoker for > 15 years	Stage IIB
luad_tcga_pub	TCGA-69-7760	TCGA-69-7760-01	73	Non-Small Cell Lung Cancer	Lung Adenocarcinoma	NA	NA	M0	0.5582	Lung Acinar Adenocarcinoma	8255/3	C34.3	76	LUAD	5.05965	LIVING	NO	T3	NO	NA	1	Primary	Male	Matched	Lifelong Non-smoker	Stage IIB
luad_tcga_pub	TCGA-69-7761	TCGA-69-7761-01	84	Non-Small Cell Lung Cancer	Lung Adenocarcinoma	NA	NA	MX	0.0782	Lung Acinar Adenocarcinoma	8550/3	C34.3	32	LUAD	6.11101	LIVING	NO	T2a	NO	NA	1	Primary	Male	Matched	Current reformed smoker for > 15 years	Stage IB
luad_tcga_pub	TCGA-69-7763	TCGA-69-7763-01	69	Non-Small Cell Lung Cancer	Lung Adenocarcinoma	NA	NA	M0	0.1675	Lung Adenocarcinoma Mixed Subtype	8550/3	C34.2	70	LUAD	22.6699	LIVING	NO	T1b	NO	NA	1	Primary	Male	Matched	Current reformed smoker for < or = 15 years	Stage IA
luad_tcga_pub	TCGA-69-7764	TCGA-69-7764-01	75	Non-Small Cell Lung Cancer	Lung Adenocarcinoma	NA	NA	M0	0.4944	Lung Adenocarcinoma Mixed Subtype	8550/3	C34.1	82	LUAD	13.6019	LIVING	NO	T1b	NO	NA	1	Primary	Male	Matched	Current reformed smoker for > 15 years	Stage IA
luad_tcga_pub	TCGA-69-7765	TCGA-69-7765-01	56	Non-Small Cell Lung Cancer	Lung Adenocarcinoma	NA	NA	MX	0.1408	Lung Adenocarcinoma Mixed Subtype	8255/3	C34.1	540	LUAD	4.23828	LIVING	NO	T4	NO	NA	1	Primary	Male	Matched	Current reformed smoker for < or = 15 years	Stage IV
luad_tcga_pub	TCGA-69-7980	TCGA-69-7980-01	NA	Non-Small Cell Lung Cancer	Lung Adenocarcinoma	NA	NA	NA	0.4262	NA	NA	NA	705	LUAD	NA	NA	NA	NA	NA	NA	1	Primary	NA	Matched	NA	NA
luad_tcga_pub	TCGA-71-6725	TCGA-71-6725-01	48	Non-Small Cell Lung Cancer	Lung Adenocarcinoma	NA	NA	M0	0.6934	Lung Papillary Adenocarcinoma	8260/3	C34.1	54	LUAD	2.00415	LIVING	NO	T1	NO	RX	1	Primary	Female	Matched	Current smoker	Stage IA
luad_tcga_pub	TCGA-73-4658	TCGA-73-4658-01	80	Non-Small Cell Lung Cancer	Lung Adenocarcinoma	NA	NA	M0	0.0648	Lung Adenocarcinoma- Not Otherwise Specified (NOS)	8140/3	C34.3	274	LUAD	52.535	DECEASED	NO	T2	YES	R0	1	Primary	Female	Matched	Current reformed smoker for > 15 years	Stage IB
luad_tcga_pub	TCGA-73-4659	TCGA-73-4659-01	66	Non-Small Cell Lung Cancer	Lung Adenocarcinoma	NA	NA	M0	0.249	Lung Adenocarcinoma- Not Otherwise Specified (NOS)	8140/3	C34.9	190	LUAD	23.3598	DECEASED	NO	T2	NO	R0	1	Primary	Male	Matched	Current reformed smoker for > 15 years	Stage IIIA
luad_tcga_pub	TCGA-73-4662	TCGA-73-4662-01	65	Non-Small Cell Lung Cancer	Lung Adenocarcinoma	NA	NA	M0	0.4929	Lung Adenocarcinoma- Not Otherwise Specified (NOS)	8140/3	C34.1	209	LUAD	29.9308	LIVING	NO	T1	NO	R0	1	Primary	Female	Matched	Current reformed smoker for > 15 years	Stage IA
luad_tcga_pub	TCGA-73-4675	TCGA-73-4675-01	59	Non-Small Cell Lung Cancer	Lung Adenocarcinoma	NA	NA	M0	0.259	Lung Adenocarcinoma- Not Otherwise Specified (NOS)	8140/3	C34.3	65	LUAD	1.3142	LIVING	NO	T3	NO	RX	1	Primary	Male	Matched	Current reformed smoker for < or = 15 years	Stage IIIA
luad_tcga_pub	TCGA-73-4676	TCGA-73-4676-01	45	Non-Small Cell Lung Cancer	Lung Adenocarcinoma	NA	NA	M0	0.2108	Lung Adenocarcinoma- Not Otherwise Specified (NOS)	8140/3	C34.1	82	LUAD	4.0083	LIVING	YES	T2a	NO	R0	1	Primary	Male	Matched	Current reformed smoker for < or = 15 years	Stage IIA
luad_tcga_pub	TCGA-73-7498	TCGA-73-7498-01	NA	Non-Small Cell Lung Cancer	Lung Adenocarcinoma	NA	NA	NA	0.1769	NA	NA	NA	111	LUAD	NA	NA	NA	NA	NA	NA	1	Primary	NA	Matched	NA	NA
luad_tcga_pub	TCGA-73-7499	TCGA-73-7499-01	NA	Non-Small Cell Lung Cancer	Lung Adenocarcinoma	NA	NA	NA	0.5723	NA	NA	NA	77	LUAD	NA	NA	NA	NA	NA	NA	1	Primary	NA	Matched	NA	NA
luad_tcga_pub	TCGA-75-5122	TCGA-75-5122-01	NA	Non-Small Cell Lung Cancer	Lung Adenocarcinoma	NA	NA	M0	0.0707	Lung Adenocarcinoma- Not Otherwise Specified (NOS)	8140/3	C34.1	125	LUAD	NA	DECEASED	NO	T2	NO	R0	1	Primary	Male	Matched	Current reformed smoker for > 15 years	Stage IB
luad_tcga_pub	TCGA-75-5126	TCGA-75-5126-01	NA	Non-Small Cell Lung Cancer	Lung Adenocarcinoma	NA	NA	M0	0.0549	Lung Papillary Adenocarcinoma	8260/3	C34.1	566	LUAD	NA	LIVING	NO	T3	NO	R2	1	Primary	Female	Matched	Current reformed smoker for < or = 15 years	Stage IIIA
luad_tcga_pub	TCGA-75-5146	TCGA-75-5146-01	NA	Non-Small Cell Lung Cancer	Lung Adenocarcinoma	NA	NA	M0	0.3219	Lung Adenocarcinoma- Not Otherwise Specified (NOS)	8252/3	C34.3	161	LUAD	NA	LIVING	NO	T2	NO	R0	1	Primary	Male	Matched	Current reformed smoker for > 15 years	Stage IB
luad_tcga_pub	TCGA-75-5147	TCGA-75-5147-01	NA	Non-Small Cell Lung Cancer	Lung Adenocarcinoma	NA	NA	M0	0.414	Lung Adenocarcinoma- Not Otherwise Specified (NOS)	8252/3	C34.1	47	LUAD	NA	LIVING	NO	T2	NO	R0	1	Primary	Female	Matched	Lifelong Non-smoker	Stage IB
luad_tcga_pub	TCGA-75-6203	TCGA-75-6203-01	NA	Non-Small Cell Lung Cancer	Lung Adenocarcinoma	NA	NA	M0	0.0169	Lung Adenocarcinoma- Not Otherwise Specified (NOS)	8140/3	C34.3	13	LUAD	NA	LIVING	NO	T2	NO	R0	1	Primary	Female	Matched	Lifelong Non-smoker	Stage IIIA
luad_tcga_pub	TCGA-75-6205	TCGA-75-6205-01	NA	Non-Small Cell Lung Cancer	Lung Adenocarcinoma	NA	NA	M0	0.1084	Lung Adenocarcinoma- Not Otherwise Specified (NOS)	8140/3	C34.1	47	LUAD	NA	DECEASED	NO	T2a	NO	R0	1	Primary	Female	Matched	Lifelong Non-smoker	Stage IB
luad_tcga_pub	TCGA-75-6207	TCGA-75-6207-01	NA	Non-Small Cell Lung Cancer	Lung Adenocarcinoma	NA	NA	M0	0.3714	Lung Adenocarcinoma- Not Otherwise Specified (NOS)	8140/3	C34.9	63	LUAD	NA	DECEASED	NO	T2	NO	R0	1	Primary	Male	Matched	Current reformed smoker for > 15 years	Stage IIIA
luad_tcga_pub	TCGA-75-6211	TCGA-75-6211-01	NA	Non-Small Cell Lung Cancer	Lung Adenocarcinoma	NA	NA	M0	0.5311	Lung Adenocarcinoma- Not Otherwise Specified (NOS)	8140/3	C34.9	313	LUAD	NA	DECEASED	NO	T2	NO	R0	1	Primary	Female	Matched	Current smoker	Stage IB
luad_tcga_pub	TCGA-75-6212	TCGA-75-6212-01	NA	Non-Small Cell Lung Cancer	Lung Adenocarcinoma	NA	NA	M0	0.2365	Lung Micropapillary Adenocarcinoma	8507/3	C34.3	23	LUAD	NA	LIVING	NO	T2	NO	R0	1	Primary	Female	Matched	Lifelong Non-smoker	Stage IIA
luad_tcga_pub	TCGA-75-6214	TCGA-75-6214-01	NA	Non-Small Cell Lung Cancer	Lung Adenocarcinoma	NA	NA	M0	0.519	Lung Adenocarcinoma- Not Otherwise Specified (NOS)	8140/3	C34.1	646	LUAD	NA	LIVING	NO	T2	NO	R0	1	Primary	Female	Matched	Current smoker	Stage IIIA
luad_tcga_pub	TCGA-75-7025	TCGA-75-7025-01	NA	Non-Small Cell Lung Cancer	Lung Adenocarcinoma	NA	NA	M0	0.2153	Lung Adenocarcinoma- Not Otherwise Specified (NOS)	8140/3	C34.1	34	LUAD	NA	LIVING	NO	T2	NO	R0	1	Primary	Male	Matched	Current reformed smoker for > 15 years	Stage IB
luad_tcga_pub	TCGA-75-7027	TCGA-75-7027-01	NA	Non-Small Cell Lung Cancer	Lung Adenocarcinoma	NA	NA	M0	0.657	Lung Adenocarcinoma- Not Otherwise Specified (NOS)	8140/3	C34.3	207	LUAD	NA	LIVING	NO	T2	NO	R0	1	Primary	Male	Matched	Current smoker	Stage IB
luad_tcga_pub	TCGA-75-7030	TCGA-75-7030-01	NA	Non-Small Cell Lung Cancer	Lung Adenocarcinoma	NA	NA	M0	0	Lung Adenocarcinoma- Not Otherwise Specified (NOS)	8140/3	C34.9	24	LUAD	NA	LIVING	NO	T3	NO	R0	1	Primary	Male	Matched	Lifelong Non-smoker	Stage IIB
luad_tcga_pub	TCGA-75-7031	TCGA-75-7031-01	NA	Non-Small Cell Lung Cancer	Lung Adenocarcinoma	NA	NA	M0	0.3691	Lung Adenocarcinoma- Not Otherwise Specified (NOS)	8140/3	C34.1	196	LUAD	NA	LIVING	NO	T2	NO	R0	1	Primary	Female	Matched	Current reformed smoker for > 15 years	Stage IB
luad_tcga_pub	TCGA-78-7143	TCGA-78-7143-01	62	Non-Small Cell Lung Cancer	Lung Adenocarcinoma	NA	NA	M0	0.1974	Lung Bronchioloalveolar Carcinoma Nonmucinous	8252/3	C34.1	42	LUAD	162.993	DECEASED	NO	T2	NO	R0	1	Primary	Female	Matched	Lifelong Non-smoker	Stage IB
luad_tcga_pub	TCGA-78-7145	TCGA-78-7145-01	52	Non-Small Cell Lung Cancer	Lung Adenocarcinoma	NA	NA	M1	0.5585	Lung Adenocarcinoma- Not Otherwise Specified (NOS)	8140/3	C34.2	168	LUAD	27.1381	DECEASED	NO	T4	NO	R1	1	Primary	Female	Matched	Current reformed smoker for < or = 15 years	Stage IV
luad_tcga_pub	TCGA-78-7147	TCGA-78-7147-01	67	Non-Small Cell Lung Cancer	Lung Adenocarcinoma	NA	NA	M0	0.5989	Lung Adenocarcinoma- Not Otherwise Specified (NOS)	8140/3	C34.1	296	LUAD	19.253	DECEASED	NO	T2	NO	R0	1	Primary	Female	Matched	Current smoker	Stage IIB
luad_tcga_pub	TCGA-78-7148	TCGA-78-7148-01	71	Non-Small Cell Lung Cancer	Lung Adenocarcinoma	NA	NA	M0	0.2875	Lung Adenocarcinoma Mixed Subtype	8255/3	C34.1	209	LUAD	20.5672	DECEASED	NO	T2	NO	R0	1	Primary	Male	Matched	Current smoker	Stage IIB
luad_tcga_pub	TCGA-78-7149	TCGA-78-7149-01	71	Non-Small Cell Lung Cancer	Lung Adenocarcinoma	NA	NA	M0	0.2501	Lung Adenocarcinoma Mixed Subtype	8255/3	C34.3	138	LUAD	35.9104	LIVING	NO	T4	NO	R0	1	Primary	Male	Matched	Current smoker	Stage IIIB
luad_tcga_pub	TCGA-78-7150	TCGA-78-7150-01	59	Non-Small Cell Lung Cancer	Lung Adenocarcinoma	NA	NA	M0	0.4589	Lung Adenocarcinoma- Not Otherwise Specified (NOS)	8140/3	C34.3	360	LUAD	21.8485	DECEASED	NO	T2	NO	R0	1	Primary	Male	Matched	Current reformed smoker for < or = 15 years	Stage IIB
luad_tcga_pub	TCGA-78-7152	TCGA-78-7152-01	65	Non-Small Cell Lung Cancer	Lung Adenocarcinoma	NA	NA	M0	0.1601	Lung Adenocarcinoma Mixed Subtype	8255/3	C34.1	183	LUAD	39.4587	LIVING	NO	T2	NO	R0	1	Primary	Male	Matched	Current reformed smoker for < or = 15 years	Stage IB
luad_tcga_pub	TCGA-78-7153	TCGA-78-7153-01	65	Non-Small Cell Lung Cancer	Lung Adenocarcinoma	NA	NA	M0	0.2107	Lung Adenocarcinoma Mixed Subtype	8255/3	C34.8	110	LUAD	24.9697	LIVING	NO	T2	NO	R0	1	Primary	Female	Matched	Current reformed smoker for < or = 15 years	Stage IB
luad_tcga_pub	TCGA-78-7154	TCGA-78-7154-01	72	Non-Small Cell Lung Cancer	Lung Adenocarcinoma	NA	NA	M0	0.3566	Lung Adenocarcinoma- Not Otherwise Specified (NOS)	8140/3	C34.1	208	LUAD	19.483	DECEASED	NO	T3	NO	R0	1	Primary	Male	Matched	Current reformed smoker for < or = 15 years	Stage IIIA
luad_tcga_pub	TCGA-78-7155	TCGA-78-7155-01	68	Non-Small Cell Lung Cancer	Lung Adenocarcinoma	NA	NA	M0	0.4353	Lung Adenocarcinoma- Not Otherwise Specified (NOS)	8140/3	C34.1	1345	LUAD	38.4731	DECEASED	NO	T2	NO	R0	1	Primary	Male	Matched	Current reformed smoker for < or = 15 years	Stage IB
luad_tcga_pub	TCGA-78-7156	TCGA-78-7156-01	62	Non-Small Cell Lung Cancer	Lung Adenocarcinoma	NA	NA	M1	0.1115	Lung Adenocarcinoma Mixed Subtype	8255/3	C34.9	257	LUAD	32.0664	DECEASED	NO	T4	NO	R0	1	Primary	Male	Matched	Current reformed smoker for > 15 years	Stage IV
luad_tcga_pub	TCGA-78-7158	TCGA-78-7158-01	59	Non-Small Cell Lung Cancer	Lung Adenocarcinoma	NA	NA	M0	0.1432	Lung Adenocarcinoma Mixed Subtype	8255/3	C34.3	213	LUAD	5.88103	DECEASED	NO	T4	NO	R1	1	Primary	Female	Matched	Current reformed smoker for < or = 15 years	Stage IIIB
luad_tcga_pub	TCGA-78-7159	TCGA-78-7159-01	60	Non-Small Cell Lung Cancer	Lung Adenocarcinoma	NA	NA	M0	0.244	Lung Adenocarcinoma Mixed Subtype	8255/3	C34.1	261	LUAD	40.083	LIVING	NO	T1	NO	R0	1	Primary	Female	Matched	Current reformed smoker for < or = 15 years	Stage IA
luad_tcga_pub	TCGA-78-7160	TCGA-78-7160-01	61	Non-Small Cell Lung Cancer	Lung Adenocarcinoma	NA	NA	M1	0.0345	Lung Adenocarcinoma Mixed Subtype	8255/3	C34.3	37	LUAD	22.2756	LIVING	NO	T4	NO	R0	1	Primary	Male	Matched	Current reformed smoker for < or = 15 years	Stage IV
luad_tcga_pub	TCGA-78-7161	TCGA-78-7161-01	69	Non-Small Cell Lung Cancer	Lung Adenocarcinoma	NA	NA	M0	0.4864	Lung Adenocarcinoma Mixed Subtype	8255/3	C34.1	153	LUAD	7.03095	LIVING	NO	T3	NO	R1	1	Primary	Female	Matched	Current reformed smoker for < or = 15 years	Stage IIB
luad_tcga_pub	TCGA-78-7162	TCGA-78-7162-01	75	Non-Small Cell Lung Cancer	Lung Adenocarcinoma	NA	NA	M0	0.0574	Lung Adenocarcinoma Mixed Subtype	8255/3	C34.1	80	LUAD	104.084	DECEASED	NO	T1	NO	R0	1	Primary	Male	Matched	Current smoker	Stage IA
luad_tcga_pub	TCGA-78-7163	TCGA-78-7163-01	60	Non-Small Cell Lung Cancer	Lung Adenocarcinoma	NA	NA	M0	0.3872	Lung Adenocarcinoma- Not Otherwise Specified (NOS)	8140/3	C34.3	27	LUAD	223.808	LIVING	NO	T2	NO	R0	1	Primary	Male	Matched	Current reformed smoker for < or = 15 years	Stage IB
luad_tcga_pub	TCGA-78-7166	TCGA-78-7166-01	84	Non-Small Cell Lung Cancer	Lung Adenocarcinoma	NA	NA	M0	0.0935	Lung Adenocarcinoma- Not Otherwise Specified (NOS)	8140/3	C34.3	194	LUAD	8.47656	DECEASED	NO	T2	YES	R0	1	Primary	Male	Matched	Current reformed smoker for > 15 years	Stage IIB
luad_tcga_pub	TCGA-78-7167	TCGA-78-7167-01	77	Non-Small Cell Lung Cancer	Lung Adenocarcinoma	NA	NA	M1	0.4895	Lung Papillary Adenocarcinoma	8260/3	C34.9	162	LUAD	88.0511	DECEASED	NO	T2	NO	R0	1	Primary	Male	Matched	Current smoker	Stage IV
luad_tcga_pub	TCGA-78-7535	TCGA-78-7535-01	45	Non-Small Cell Lung Cancer	Lung Adenocarcinoma	NA	NA	M0	0.7843	Lung Adenocarcinoma- Not Otherwise Specified (NOS)	8140/3	C34.1	148	LUAD	31.1793	DECEASED	NO	T2	NO	R0	1	Primary	Male	Matched	Current smoker	Stage IB
luad_tcga_pub	TCGA-78-7536	TCGA-78-7536-01	69	Non-Small Cell Lung Cancer	Lung Adenocarcinoma	NA	NA	M0	0.7212	Lung Adenocarcinoma- Not Otherwise Specified (NOS)	8140/3	C34.1	511	LUAD	8.0166	DECEASED	NO	T2	NO	R0	1	Primary	Male	Matched	Current reformed smoker for < or = 15 years	Stage IIIA
luad_tcga_pub	TCGA-78-7537	TCGA-78-7537-01	72	Non-Small Cell Lung Cancer	Lung Adenocarcinoma	NA	NA	M0	0.1285	Lung Adenocarcinoma Mixed Subtype	8255/3	C34.1	131	LUAD	53.2906	DECEASED	NO	T2	NO	R0	1	Primary	Male	Matched	Current reformed smoker for > 15 years	Stage IB
luad_tcga_pub	TCGA-78-7539	TCGA-78-7539-01	75	Non-Small Cell Lung Cancer	Lung Adenocarcinoma	NA	NA	M0	0.3206	Lung Adenocarcinoma Mixed Subtype	8255/3	C34.1	418	LUAD	10.7436	LIVING	NO	T2b	NO	R0	1	Primary	Female	Matched	Current reformed smoker for > 15 years	Stage IIA
luad_tcga_pub	TCGA-78-7540	TCGA-78-7540-01	66	Non-Small Cell Lung Cancer	Lung Adenocarcinoma	NA	NA	M0	0.1948	Lung Bronchioloalveolar Carcinoma Mucinous	8253/3	C34.3	26	LUAD	28.9452	LIVING	NO	T2	NO	R0	1	Primary	Female	Matched	Lifelong Non-smoker	Stage IB
luad_tcga_pub	TCGA-78-7542	TCGA-78-7542-01	56	Non-Small Cell Lung Cancer	Lung Adenocarcinoma	NA	NA	M0	0.4019	Lung Adenocarcinoma- Not Otherwise Specified (NOS)	8140/3	C34.1	309	LUAD	10.5464	DECEASED	NO	T2	NO	R0	1	Primary	Male	Matched	Current smoker	Stage IB
luad_tcga_pub	TCGA-78-7633	TCGA-78-7633-01	67	Non-Small Cell Lung Cancer	Lung Adenocarcinoma	NA	NA	M0	0.3107	Lung Adenocarcinoma Mixed Subtype	8255/3	C34.1	97	LUAD	32.6578	LIVING	NO	T2	YES	R0	1	Primary	Male	Matched	Current reformed smoker for < or = 15 years	Stage IA
luad_tcga_pub	TCGA-80-5607	TCGA-80-5607-01	NA	Non-Small Cell Lung Cancer	Lung Adenocarcinoma	NA	NA	M0	0.099	Lung Adenocarcinoma- Not Otherwise Specified (NOS)	8260/3	C34.1	124	LUAD	NA	LIVING	NO	T2	NO	R0	1	Primary	Female	Matched	Current reformed smoker for > 15 years	Stage IIB
luad_tcga_pub	TCGA-80-5608	TCGA-80-5608-01	NA	Non-Small Cell Lung Cancer	Lung Adenocarcinoma	NA	NA	M0	0.4499	Lung Adenocarcinoma- Not Otherwise Specified (NOS)	8260/3	C34.1	149	LUAD	NA	LIVING	NO	T1	NO	R0	1	Primary	Female	Matched	Current smoker	Stage IA
luad_tcga_pub	TCGA-86-6562	TCGA-86-6562-01	52	Non-Small Cell Lung Cancer	Lung Adenocarcinoma	NA	NA	M0	0.3789	Lung Adenocarcinoma- Not Otherwise Specified (NOS)	8140/3	C34.1	54	LUAD	0	LIVING	NO	T2a	NO	R0	1	Primary	Male	Matched	Lifelong Non-smoker	Stage IIA
luad_tcga_pub	TCGA-86-6851	TCGA-86-6851-01	73	Non-Small Cell Lung Cancer	Lung Adenocarcinoma	NA	NA	MX	0.1787	Lung Adenocarcinoma Mixed Subtype	8255/3	C34.1	836	LUAD	0	LIVING	NO	T1b	NO	NA	1	Primary	Female	Matched	Current smoker	Stage IIA
luad_tcga_pub	TCGA-86-7713	TCGA-86-7713-01	70	Non-Small Cell Lung Cancer	Lung Adenocarcinoma	NA	NA	M0	0.3677	Lung Adenocarcinoma- Not Otherwise Specified (NOS)	8140/3	C34.2	139	LUAD	0.229984	LIVING	NO	T2	NO	R0	1	Primary	Male	Matched	Lifelong Non-smoker	Stage IB
luad_tcga_pub	TCGA-86-7714	TCGA-86-7714-01	61	Non-Small Cell Lung Cancer	Lung Adenocarcinoma	NA	NA	M0	0.0639	Lung Adenocarcinoma Mixed Subtype	8255/3	C34.3	67	LUAD	0	LIVING	NO	T2	NO	NA	1	Primary	Female	Matched	Current smoker	Stage IIIA
luad_tcga_pub	TCGA-91-6828	TCGA-91-6828-01	70	Non-Small Cell Lung Cancer	Lung Adenocarcinoma	NA	NA	MX	0.2487	Lung Adenocarcinoma- Not Otherwise Specified (NOS)	8140/3	C34.3	289	LUAD	1.21563	LIVING	NO	T1a	NO	NA	1	Primary	Male	Matched	Current reformed smoker for > 15 years	Stage IA
luad_tcga_pub	TCGA-91-6829	TCGA-91-6829-01	78	Non-Small Cell Lung Cancer	Lung Adenocarcinoma	NA	NA	MX	0.402	Lung Bronchioloalveolar Carcinoma Nonmucinous	8252/3	C34.3	570	LUAD	41.2986	DECEASED	NO	T2	NO	NA	1	Primary	Male	Matched	Current reformed smoker for < or = 15 years	Stage IB
luad_tcga_pub	TCGA-91-6835	TCGA-91-6835-01	81	Non-Small Cell Lung Cancer	Lung Adenocarcinoma	NA	NA	MX	0.0486	Lung Adenocarcinoma- Not Otherwise Specified (NOS)	8140/3	C34.3	85	LUAD	1.14992	LIVING	NO	T1	NO	NA	1	Primary	Female	Matched	Current reformed smoker for > 15 years	Stage IA
luad_tcga_pub	TCGA-91-6840	TCGA-91-6840-01	59	Non-Small Cell Lung Cancer	Lung Adenocarcinoma	NA	NA	MX	0.6193	Lung Adenocarcinoma- Not Otherwise Specified (NOS)	8140/3	C34.1	105	LUAD	0	LIVING	NO	T1b	NO	NA	1	Primary	Female	Matched	Current reformed smoker for > 15 years	Stage IA
luad_tcga_pub	TCGA-91-6847	TCGA-91-6847-01	62	Non-Small Cell Lung Cancer	Lung Adenocarcinoma	NA	NA	MX	0.5998	Lung Adenocarcinoma- Not Otherwise Specified (NOS)	8140/3	C34.3	72	LUAD	26.9082	LIVING	NO	T2	NO	NA	1	Primary	Female	Matched	Current reformed smoker for > 15 years	Stage IB
luad_tcga_pub	TCGA-91-6849	TCGA-91-6849-01	75	Non-Small Cell Lung Cancer	Lung Adenocarcinoma	NA	NA	MX	0.1555	Lung Adenocarcinoma- Not Otherwise Specified (NOS)	8140/3	C34.1	98	LUAD	0.919937	LIVING	NO	T2	NO	NA	1	Primary	Female	Matched	Current reformed smoker for > 15 years	Stage IIIA
luad_tcga_pub	TCGA-91-7771	TCGA-91-7771-01	62	Non-Small Cell Lung Cancer	Lung Adenocarcinoma	NA	NA	MX	0.2558	Lung Adenocarcinoma- Not Otherwise Specified (NOS)	8140/3	C34.1	207	LUAD	1.0185	LIVING	NO	T3	YES	NA	1	Primary	Male	Matched	Current reformed smoker for < or = 15 years	Stage IIB
luad_tcga_pub	TCGA-93-7347	TCGA-93-7347-01	76	Non-Small Cell Lung Cancer	Lung Adenocarcinoma	NA	NA	MX	0.016	Lung Adenocarcinoma Mixed Subtype	NA	NA	118	LUAD	9.75791	LIVING	NO	T1a	NO	R0	1	Primary	Female	Matched	Current reformed smoker for > 15 years	Stage IA
luad_tcga_pub	TCGA-93-7348	TCGA-93-7348-01	75	Non-Small Cell Lung Cancer	Lung Adenocarcinoma	NA	NA	MX	0.0547	Lung Adenocarcinoma- Not Otherwise Specified (NOS)	8140/3	C34.1	100	LUAD	4.17257	LIVING	NO	T1a	NO	R0	1	Primary	Female	Matched	Current reformed smoker for < or = 15 years	Stage IA
luad_tcga_pub	TCGA-95-7039	TCGA-95-7039-01	54	Non-Small Cell Lung Cancer	Lung Adenocarcinoma	NA	NA	MX	0.4482	Lung Adenocarcinoma Mixed Subtype	8255/3	C34.1	1122	LUAD	1.11707	LIVING	NO	T3	NO	NA	1	Primary	Female	Matched	Current smoker	Stage IIA
luad_tcga_pub	TCGA-95-7043	TCGA-95-7043-01	63	Non-Small Cell Lung Cancer	Lung Adenocarcinoma	NA	NA	MX	0.5315	Lung Adenocarcinoma Mixed Subtype	8255/3	C34.1	984	LUAD	0.0657098	LIVING	NO	T1a	YES	NA	1	Primary	Female	Matched	Current reformed smoker for > 15 years	Stage IA
luad_tcga_pub	TCGA-95-7567	TCGA-95-7567-01	61	Non-Small Cell Lung Cancer	Lung Adenocarcinoma	NA	NA	M0	0.3249	Lung Adenocarcinoma Mixed Subtype	8255/3	C34.1	866	LUAD	5.35535	LIVING	NO	T2b	NO	NA	1	Primary	Male	Matched	Current reformed smoker for < or = 15 years	Stage IB
luad_tcga_pub	TCGA-95-7947	TCGA-95-7947-01	NA	Non-Small Cell Lung Cancer	Lung Adenocarcinoma	NA	NA	NA	0.4074	NA	NA	NA	465	LUAD	NA	NA	NA	NA	NA	NA	1	Primary	NA	Matched	NA	NA
luad_tcga_pub	TCGA-95-7948	TCGA-95-7948-01	NA	Non-Small Cell Lung Cancer	Lung Adenocarcinoma	NA	NA	NA	0.3733	NA	NA	NA	151	LUAD	NA	NA	NA	NA	NA	NA	1	Primary	NA	Matched	NA	NA
luad_tcga_pub	TCGA-97-7546	TCGA-97-7546-01	76	Non-Small Cell Lung Cancer	Lung Adenocarcinoma	NA	NA	MX	0.0936	Lung Acinar Adenocarcinoma	8550/3	C34.1	237	LUAD	31.6393	LIVING	NO	T1	NO	NA	1	Primary	Female	Matched	Current reformed smoker for > 15 years	Stage IA
luad_tcga_pub	TCGA-97-7552	TCGA-97-7552-01	70	Non-Small Cell Lung Cancer	Lung Adenocarcinoma	NA	NA	MX	0.0037	Lung Bronchioloalveolar Carcinoma Mucinous	8253/3	C34.3	26	LUAD	48.4938	LIVING	NO	T2	NO	NA	1	Primary	Male	Matched	Current reformed smoker for > 15 years	Stage IB
luad_tcga_pub	TCGA-97-7553	TCGA-97-7553-01	58	Non-Small Cell Lung Cancer	Lung Adenocarcinoma	NA	NA	MX	0.0369	Lung Bronchioloalveolar Carcinoma Nonmucinous	8252/3	C34.3	77	LUAD	43.7299	LIVING	NO	T1	NO	NA	1	Primary	Female	Matched	Current smoker	Stage IA
luad_tcga_pub	TCGA-97-7554	TCGA-97-7554-01	83	Non-Small Cell Lung Cancer	Lung Adenocarcinoma	NA	NA	M0	0.3163	Lung Papillary Adenocarcinoma	8260/3	C34.3	399	LUAD	8.64084	LIVING	NO	T2a	NO	NA	1	Primary	Female	Matched	Current reformed smoker for > 15 years	Stage IIIA
luad_tcga_pub	TCGA-97-7937	TCGA-97-7937-01	65	Non-Small Cell Lung Cancer	Lung Adenocarcinoma	NA	NA	MX	0.4496	Lung Micropapillary Adenocarcinoma	8507/3	C34.1	418	LUAD	5.94674	LIVING	NO	T2a	NO	NA	1	Primary	Male	Matched	Current reformed smoker for > 15 years	Stage IB
luad_tcga_pub	TCGA-97-7938	TCGA-97-7938-01	76	Non-Small Cell Lung Cancer	Lung Adenocarcinoma	NA	NA	MX	0.2176	Lung Bronchioloalveolar Carcinoma Nonmucinous	8252/3	C34.1	338	LUAD	0.591388	DECEASED	NO	T1a	NO	NA	1	Primary	Female	Matched	Current reformed smoker for > 15 years	Stage IA
luad_tcga_pub	TCGA-97-7941	TCGA-97-7941-01	72	Non-Small Cell Lung Cancer	Lung Adenocarcinoma	NA	NA	MX	0.0268	Lung Acinar Adenocarcinoma	8550/3	C34.1	81	LUAD	0.722808	LIVING	NO	T1b	NO	NA	1	Primary	Female	Matched	Current reformed smoker for > 15 years	Stage IA
luad_tcga_pub	TCGA-99-7458	TCGA-99-7458-01	74	Non-Small Cell Lung Cancer	Lung Adenocarcinoma	NA	NA	M0	0.0061	Lung Bronchioloalveolar Carcinoma Nonmucinous	8252/3	C34.3	420	LUAD	8.21373	LIVING	NO	T4	NO	R0	1	Primary	Female	Matched	Current reformed smoker for < or = 15 years	Stage IIIA
