# Supplementary material for: Modulation of proliferation factors in lung adenocarcinoma with an analysis of the transcriptional consequences of genomic EGFR activation
Source: Oncotarget. 2019 Dec 10;10(65):6913–33. doi: 10.18632/oncotarget.27316 (PMC6916753; doi:10.18632/oncotarget.27316)
Supplement: Supplementary file 5 [file oncotarget-10-6913-s005.xlsx]

## Sheet: For supplementary file_mRNA_exp
STUDY_ID	SAMPLE_ID	CDC45	EGFR	EXO1	FEN1	GINS1	GINS2	GINS3	GINS4	HUS1	LIG1	MCM2	MCM3	MCM4	MCM5	MCM6	MCM7	MCM10	PCNA	POLA1	POLA2	POLB	POLD1	POLD2	POLD3	POLD4	POLDIP2	POLDIP3	POLE	POLE2	POLE3	POLE4	POLG	POLG2	POLH	POLI	POLK	POLL	POLM	POLN	POLQ
luad_tcga_pub	TCGA-05-4249-01	-0.7634	0.8099	-0.8705	-0.6734	-0.7584	-0.5066	0.6014	-0.9579	-0.218	-0.051	-0.6644	-0.2905	-0.6554	-0.4025	-1.0755	-0.8919	-0.9023	0.0378	0.4287	-0.9161	-0.1989	-0.2178	-0.8383	-0.1451	-0.8129	0.1551	1.5428	-0.0824	-0.4632	-0.5674	-0.3183	-0.6097	-0.1109	-0.3957	-0.5494	-0.7018	-0.8942	-0.9771	0.0042	-0.7455
luad_tcga_pub	TCGA-05-4382-01	0.0485	-0.4716	0.5612	-0.6037	1.069	-0.4757	0.0148	0.3576	1.5893	0.2226	0.9677	-0.3993	0.0496	-0.227	0.0535	-0.2147	-0.2079	-0.6998	-0.4573	-0.6784	-0.1064	0.641	-1.0275	1.0045	-0.5479	0.4746	-0.7752	0.2966	-0.3813	-0.5678	-0.5012	0.3519	1.3428	-0.3514	-0.4678	0.1639	-0.3475	0.3374	-0.0289	-0.0731
luad_tcga_pub	TCGA-05-4384-01	-0.9496	-0.529	-1.066	-1.1341	-0.9224	-0.9583	-0.9656	-1.0859	-0.1248	-1.3704	-1.0242	-1.1605	-0.7588	-0.9272	-1.5093	-0.8834	-1.0385	-0.7441	-0.6646	-0.8721	-0.4921	-1.1087	-0.9666	-0.6064	0.1924	-0.3752	0.3254	-0.2908	-1.0354	-0.8052	-0.8527	0.2911	0.7377	-0.0793	2.2638	-0.1851	0.466	0.2124	-0.4522	-0.7011
luad_tcga_pub	TCGA-05-4389-01	0.5134	-0.8933	1.0421	-0.1774	1.9364	0.4636	0.589	5.4948	1.2202	-0.142	2.2829	0.9595	3.692	0.2254	1.5433	-0.0671	2.4254	2.39	-0.0891	0.0742	2.7916	0.6016	0.7145	1.2075	1.5695	2.4129	-0.2211	0.1177	2.1405	0.4252	0.9079	-1.144	1.2974	0.8222	-1.0428	-0.899	1.5455	-0.5356	-0.3005	-0.2288
luad_tcga_pub	TCGA-05-4390-01	2.1759	0.9046	0.1143	1.4337	2.0167	1.4734	1.709	2.5656	2.3008	1.5539	1.6726	0.9158	5.5272	0.6135	1.1391	3.0785	4.4131	2.9618	-0.0749	2.0498	0.4256	3.4476	3.0894	-1.48	0.0527	-0.5162	-0.6697	2.9959	2.9026	-0.8422	1.0008	-0.3279	-0.5348	-1.0598	0.1423	-1.7144	-0.1414	0.3998	-0.7731	1.1372
luad_tcga_pub	TCGA-05-4395-01	0.5014	4.0467	1.5091	0.1551	-0.2551	1.0024	0.2929	0.0545	0.8119	-0.7953	1.1517	-1.0577	1.5749	-0.416	0.8394	13.9122	0.9561	-0.5844	-1.3536	0.5644	0.869	0.3018	2.6106	-0.643	2.7882	2.4642	-1.1053	0.1638	0.2643	1.4107	0.9172	0.8159	0.6061	-1.727	-1.5476	-0.4187	0.5051	3.8008	-0.7297	-0.2366
luad_tcga_pub	TCGA-05-4396-01	-0.6705	0.2088	-0.6221	-0.7164	-0.862	-0.5293	-0.8613	-0.1725	5.6897	-1.4443	-0.3407	-0.3652	-0.2217	-1.1495	-0.4854	-0.513	-0.6095	-0.7177	0.049	-1.2123	-0.5434	-1.3881	-0.6968	1.5069	-0.3139	1.744	-1.4826	0.8275	-0.6064	-0.8722	-1.124	0.6504	-1.2133	-0.2743	1.3669	-1.2787	0.1933	2.5585	0.7058	-0.3697
luad_tcga_pub	TCGA-05-4398-01	2.5259	3.1967	-0.1154	0.6009	0.637	-0.0616	1.6191	1.7469	3.1189	0.3058	1.4244	-0.2506	2.5796	2.7654	0.885	6.0507	0.4783	-0.3438	-0.3195	1.5834	-0.4962	1.8048	5.2549	1.2201	0.1165	0.0074	0.5813	1.0247	1.6259	0.9968	-1.0401	-1.5518	0.4444	-0.0405	-0.4775	-1.2753	-0.2711	3.3838	0.064	2.7605
luad_tcga_pub	TCGA-05-4402-01	-0.1292	3.7517	-0.1321	0.432	0.1627	-0.4847	-0.5248	-0.4852	3.7009	0.3572	1.0493	-0.1828	-0.6608	0.2875	0.0937	-0.0499	-0.2563	0.347	-0.8357	0.2076	-0.5504	-0.6233	1.6817	0.754	-0.3766	0.7141	1.3863	0.4143	-0.1624	-0.0174	0.5062	-0.9013	-0.2775	-0.276	0.3217	-0.5288	-1.2771	0.2785	-0.1495	-0.3462
luad_tcga_pub	TCGA-05-4403-01	-0.6366	-0.6774	-0.9269	-0.9983	-0.9902	-0.6752	-0.8485	-0.9366	-0.6903	-1.3304	-0.8838	-0.9251	-1.0191	-0.5696	-1.1225	-1.1657	-0.9686	-0.1056	-1.0924	-0.9632	-0.0757	-1.1648	-0.4042	-1.1516	2.2087	-0.5955	1.4646	-1.4545	-0.7194	0.047	0.5193	2.4643	-1.2864	-1.2367	-1.444	-0.9307	0.1294	-0.0552	-0.9266	-0.8752
luad_tcga_pub	TCGA-05-4405-01	-0.4944	2.2805	-0.4954	-0.6214	-0.4568	-0.7022	-0.8246	0.2488	2.9062	-0.4174	-0.4088	-0.3734	-0.123	-0.673	-0.0925	-0.5075	-0.2873	-1.0738	-0.7377	-0.7858	0.6598	-0.4079	1.0841	-0.4637	-0.7175	-0.4585	0.2586	-0.127	-0.9161	-0.5002	-0.6642	0.1708	-0.3359	0.3042	-1.4364	-0.8752	-1.0171	0.8504	0.4097	-0.44
luad_tcga_pub	TCGA-05-4410-01	-0.0253	5.7249	-0.1253	-0.2536	-0.4658	-0.6422	-0.3513	-0.5058	0.7832	-0.4926	0.2397	-0.4372	-0.5637	-0.0428	0.0358	0.3078	0.5268	-0.5895	0.0197	1.717	-0.6645	-0.3021	1.0082	0.3111	-0.7478	1.6709	2.0966	-0.0789	-0.8388	-0.5393	-0.5111	-0.6732	-1.0084	-0.22	-1.1947	-0.8118	-1.7413	0.2675	-0.6285	0.5721
luad_tcga_pub	TCGA-05-4415-01	1.9659	7.8063	15.7428	2.3333	2.497	-0.0519	1.6676	4.7361	2.5649	3.3491	1.9465	0.6849	2.4505	1.2805	2.9621	2.5398	7.8789	-0.6606	2.1313	2.2109	-0.2925	4.85	4.2157	1.6681	-0.6194	1.2006	-0.3575	3.8977	2.6933	0.318	0.3352	-0.2601	5.8583	-0.7615	-1.0235	-0.0273	1.2073	1.6613	-0.171	2.5049
luad_tcga_pub	TCGA-05-4417-01	-0.3029	0.2191	-0.4925	0.1712	-0.7379	-0.4665	-0.3433	-0.1639	0.082	-0.6427	-0.3824	-0.7703	-0.6134	-0.5097	-0.3779	-1.0865	-0.29	-0.2157	-0.2268	-0.1263	-0.6038	-0.6625	-0.4845	-0.8893	-0.1052	0.1171	-0.8461	-0.4609	-0.0685	-1.0079	-0.3377	-0.907	-0.9397	-0.7411	-1.3967	-0.4926	-0.7902	-0.9643	0.4884	-0.146
luad_tcga_pub	TCGA-05-4418-01	0.1249	-0.481	0.4262	0.2379	0.6983	0.0684	0.0165	-0.1721	0.1574	1.9003	-0.0549	-0.1742	1.3842	-0.664	0.0849	0.1073	0.9055	0.6469	-0.7893	0.1356	0.2132	1.784	-0.2053	-0.4084	2.0144	1.7556	-1.619	0.6279	0.777	-0.4256	0.0891	-0.1436	0.3054	-0.761	-1.0173	-0.9202	2.5373	2.1347	0.2182	0.0407
luad_tcga_pub	TCGA-05-4420-01	3.3665	-0.546	0.1022	0.9372	1.6879	-0.2213	0.4505	-0.0797	1.7985	-1.5538	0.732	0.8997	0.3786	-1.328	-0.1636	2.291	3.1405	0.1425	0.098	1.4504	-0.7436	-0.8803	4.2892	0.9954	-0.2329	-0.0497	-1.6667	0.3831	0.7775	1.5154	1.8041	2.9625	2.2391	0.3612	0.5531	-0.1871	-0.0195	1.0999	-0.507	1.8137
luad_tcga_pub	TCGA-05-4422-01	0.2257	-0.6519	-0.2574	0.0567	-0.4796	0.0297	-0.2401	-0.0461	0.8956	-0.1918	0.1291	-0.0079	-0.3791	0.3666	-0.4491	0.3356	0.2995	0.0791	0.1176	-0.2068	-0.5393	-0.487	0.6129	2.9463	-0.3642	0.8187	1.8693	0.0691	0.0905	1.0274	0.0477	0.5349	1.7202	0.3923	0.0391	-0.072	3.4371	1.7744	1.4575	0.6216
luad_tcga_pub	TCGA-05-4424-01	-0.2459	-0.41	0.2075	0.1528	5.6488	-0.0528	0.108	6.2025	-0.6614	3.3677	2.6021	0.9122	3.0639	0.6994	1.1626	0.5484	1.7171	0.221	1.7688	-0.2776	-0.2742	1.3258	-0.5895	0.9757	-1.1505	3.8107	-1.2204	0.2903	-0.1962	-0.8514	0.7896	0.1247	-0.2783	-1.2781	-0.801	-1.3374	-1.4496	-1.6884	-0.4279	1.4535
luad_tcga_pub	TCGA-05-4425-01	0.1746	0.0298	-0.0108	1.8907	-0.1021	0.5448	0.6113	-0.5431	-0.4455	0.7477	0.348	2.0504	1.4153	0.6238	1.1548	-0.1295	0.1673	0.9303	0.9662	0.9491	-0.3418	-0.1333	-0.8259	0.9054	0.2995	0.1171	0.1601	-0.4706	0.8985	1.0315	0.2202	0.5656	0.1368	0.5155	-1.3444	1.5922	0.0749	-0.4662	-0.6237	-0.2009
luad_tcga_pub	TCGA-05-4426-01	-0.2606	0.5885	-0.4333	-0.0392	-0.0568	0.5119	1.1822	1.0107	-0.3546	-0.3691	0.8986	0.3739	0.5969	-0.409	0.5171	0.0842	-0.3234	0.5192	0.9206	1.1698	-0.3271	-0.3401	-0.3513	0.5494	0.324	-1.786	0.053	-0.2975	-0.2485	0.2856	0.8695	-0.219	0.2306	3.4816	-0.7818	0.9642	2.8448	0.9438	2.9435	-0.2683
luad_tcga_pub	TCGA-05-4430-01	-0.2492	-0.4658	-0.1617	-0.3406	1.8325	0.034	-0.3635	-0.4709	-0.611	-0.5374	0.0842	-1.1664	-0.4499	-0.1999	1.169	-0.6386	-0.1319	1.1611	-0.64	-0.5361	0.5258	-0.3534	0.1459	0.0093	-0.4727	0.3224	-0.0203	-0.8188	-0.1976	0.8822	0.2699	-0.9332	-0.7717	-0.6006	-0.9694	-0.9144	-0.1667	-1.4595	-0.4255	-0.5419
luad_tcga_pub	TCGA-05-4432-01	0.0483	0.41	0.9274	0.6401	2.6169	0.0816	-0.6401	0.9967	-0.9326	1.3884	0.7609	-0.0309	0.6829	-0.5479	0.1732	0.595	1.0733	0.3241	2.2613	0.0901	0.067	0.8598	-0.8178	6.3114	-0.4289	1.0535	-1.0328	1.1251	0.1123	-0.6005	-0.2335	-1.0669	0.2276	-1.1914	-0.6221	-1.4085	0.4867	-0.8611	0.9985	0.1792
luad_tcga_pub	TCGA-05-4433-01	0.2159	-0.2201	-0.6047	-0.31	-0.3623	-0.6059	-0.3015	-0.4206	-0.4429	-0.3387	-0.3827	-0.0293	-0.0231	-0.6643	-0.4562	-0.5849	-0.5258	-0.5068	-0.0646	-1.2502	-0.7803	-0.215	-0.9289	-0.8177	0.3127	-0.8423	-0.7342	1.2866	-0.6889	-0.2219	-1.0685	1.1775	-0.6524	-0.3623	-1.6732	-0.7398	-0.6896	-0.2862	-0.782	0.4203
luad_tcga_pub	TCGA-05-5420-01	0.7882	-1.0745	0.4394	0.7447	3.976	0.6355	1.2927	0.2582	-0.0284	-0.4807	-0.6467	-0.48	0.6638	-0.3691	-0.0493	0.4162	0.3477	1.9621	-0.6271	1.1903	1.1644	-1.0422	-0.6518	0.9999	2.8277	0.3964	-1.6327	-1.683	2.2277	3.1305	2.2021	-1.7015	0.9073	-0.7382	0.4851	2.4129	-0.3148	-1.0198	-0.0241	-0.3833
luad_tcga_pub	TCGA-05-5423-01	-0.3925	0.4888	-0.5987	-0.7135	-0.5225	0.1444	0.0348	-0.5038	0.5385	-1.2528	-0.8127	-1.5431	-0.9962	-1.0053	-1.0085	-0.7555	-0.6245	-0.5116	-0.6042	0.0237	0.9367	-1.2121	-0.5186	-0.2963	1.5883	0.0982	-0.6251	-1.8361	-0.2946	2.0431	2.1458	-1.3144	0.1211	-1.2363	-0.9845	2.9328	-0.3042	-0.6262	-0.2476	-0.7945
luad_tcga_pub	TCGA-05-5428-01	2.3614	-0.7884	0.4265	-1.0287	4.7868	0.8181	-0.2288	4.0696	0.7269	-1.1942	-0.2993	-1.4727	0.9963	-0.9991	2.1026	0.2079	0.7533	0.5791	-1.5719	1.4328	11.735	-0.0121	1.2408	0.2379	0.1863	1.6333	-1.7359	-1.7029	1.9395	3.8678	6.464	-2.4389	3.6837	-1.4645	0.0643	0.5736	-0.8555	-0.3719	-0.6718	-0.351
luad_tcga_pub	TCGA-05-5429-01	0.6054	-0.7052	-0.0353	1.2575	1.1593	0.6463	0.2823	-0.2079	0.3713	-0.7696	0.1705	-0.1057	0.1707	-0.1231	0.0061	0.0489	-0.0854	0.7962	-0.3749	0.3708	0.3004	-1.4991	-0.2323	4.1705	4.1772	-0.638	-0.4875	-1.0771	0.2058	1.9044	0.7567	-0.2676	-0.119	-0.4182	-1.4932	-0.0534	-1.3876	0.0667	-0.7014	0.246
luad_tcga_pub	TCGA-05-5715-01	-0.1688	-0.1381	0.263	0.5103	0.3069	0.2164	1.337	-0.442	3.5114	0.4173	-0.5231	0.5442	0.1891	0.0369	0.215	-0.8202	-0.8286	0.108	0.0996	0.9403	0.6406	-0.2269	-0.0012	-0.4228	-0.3235	1.8236	-0.9359	-0.2566	-0.0717	-1.4478	0.5422	-0.3182	-0.8492	-0.8849	-1.9503	-1.525	-1.9983	-1.0817	-0.541	-0.7645
luad_tcga_pub	TCGA-35-3615-01	-0.8661	-0.9617	-0.9326	-1.0976	-0.8985	-0.799	-0.1654	-0.8512	0.4739	-1.3618	-1.0776	-0.9667	-1.3062	-1.2275	-1.4295	0.0168	-1.1008	-0.4171	-1.3349	-1.6093	1.6072	-1.174	0.1325	-1.0736	0.4496	0.5366	2.4315	-1.8415	-0.4221	1.1765	0.594	0.0375	0.4418	1.1633	0.5427	0.0406	2.6947	0.3307	-0.7625	-0.8735
luad_tcga_pub	TCGA-38-4626-01	-0.6202	-0.1997	-0.9038	-0.7382	-0.717	-0.9402	-0.5674	-0.4609	0.1042	-1.1105	-0.6236	-1.0462	-0.9257	-0.8755	-0.8317	-1.1854	-0.8324	-0.8923	-0.8538	-0.6689	-0.8368	-0.2903	-0.5374	-0.0376	-0.4915	-0.1745	-0.7872	-0.8666	-0.6383	-0.906	-0.0287	0.3798	-0.8844	0.248	-0.5685	0.1825	-0.1665	-0.2593	-0.2804	-0.431
luad_tcga_pub	TCGA-38-4627-01	-0.6099	-0.0061	-0.6652	-0.6899	-0.4674	-0.3603	0.1558	-0.9754	0.0253	-1.4804	-0.2153	-0.7731	-0.4671	-0.2136	-0.0632	-0.7376	-0.9724	-0.0966	-0.7772	-0.3769	0.0243	-1.0789	-0.5144	-0.7191	0.2237	0.3859	0.1904	-1.5549	-0.2357	-0.0479	0.1192	-0.8259	-0.8625	-1.4239	-0.9799	0.0923	-0.166	0.0628	-0.5666	-0.8849
luad_tcga_pub	TCGA-38-4628-01	-0.0538	0.9657	-0.121	0.2217	0.8259	-0.0605	0.2534	0.4766	1.3304	-1.0683	1.0894	-0.559	-0.2874	-0.6416	1.043	-0.0504	-0.2265	1.3539	0.3251	0.7479	2.8637	0.563	2.1966	-0.5601	0.3011	1.7952	-1.4403	-1.4469	-0.2891	1.5395	2.9923	-2.409	-0.1999	-0.7249	-1.456	-0.9403	-0.6194	-0.4335	-0.8664	-0.7243
luad_tcga_pub	TCGA-38-4631-01	4.6877	-1.0474	1.1624	0.2787	6.4158	1.7758	0.8192	1.9554	2.045	3.0888	4.2272	-0.6952	2.2521	1.4561	1.6605	13.8105	1.4332	2.2665	-0.46	2.4233	0.4853	5.2039	1.8312	2.5137	3.7062	5.0177	-1.3314	-0.474	1.9014	1.9342	2.2837	-1.3435	1.3964	-1.6795	-1.6652	-0.992	-0.3852	0.2277	1.1766	4.6617
luad_tcga_pub	TCGA-38-4632-01	2.3211	-0.0191	0.8783	-0.4625	3.9085	1.9051	1.1197	1.4985	1.0164	-0.0935	0.4867	-0.3284	4.8152	1.1036	1.9787	1.4903	3.1964	2.5041	-0.6826	0.5784	1.0728	1.9913	2.1684	-1.2967	4.6839	0.2502	-1.2973	-0.6414	2.6055	2.7132	4.3519	-1.4339	1.0307	-0.9181	-1.5018	0.3499	-0.2176	-0.8053	-0.0444	0.3522
luad_tcga_pub	TCGA-38-6178-01	-0.4585	16.9213	-0.2078	-0.3066	0.153	-0.4175	-0.4041	-0.3728	0.7909	-0.3916	-0.192	-0.0241	0.508	-0.9098	0.0366	0.2534	-0.7982	-1.1696	-0.4202	-0.883	-0.9568	-0.2505	1.1109	0.6538	-1.0178	-0.2362	-1.1751	-0.8271	-0.6522	0.8453	-0.7433	-1.4659	0.2787	0.1931	-1.2323	0.081	-0.2052	0.6358	-0.7972	-0.5626
luad_tcga_pub	TCGA-44-2655-01	-0.728	-0.8072	-0.7919	-0.9119	-0.6587	-0.8486	-0.7742	-0.8461	0.6483	-1.721	-0.8281	-0.9255	-0.9263	-0.7791	-1.3499	-1.1859	-0.9942	-0.0953	-1.262	-0.6562	0.073	-1.7228	-0.2533	-0.5692	1.2459	0.5571	0.8768	-1.4516	-0.6901	0.5115	1.57	-0.0793	-0.1376	0.223	0.7733	0.5676	0.0247	-0.0538	-0.8548	-0.8742
luad_tcga_pub	TCGA-44-2656-01	-0.3441	1.8996	0.04	-0.0249	-0.2911	-0.2434	0.4715	-0.602	1.1911	-0.4008	1.1037	-0.1027	1.8272	0.0051	0.116	0.6812	0.3304	-0.5121	0.026	0.4805	-0.8803	-0.581	1.2196	1.4037	1.6781	-0.7136	-1.3518	-0.0214	-0.4651	0.4415	-0.2146	-0.6615	-0.0551	-0.3541	-0.8735	0.9129	-0.2018	-0.3024	-0.3394	0.103
luad_tcga_pub	TCGA-44-2657-01	-0.1367	0.4889	-0.5425	-0.2956	0.0349	-0.0685	-0.0486	-0.3637	0.3815	0.25	-0.0342	-0.2516	-0.7701	0.2254	-0.1636	-0.4163	-0.8703	-0.201	0.237	0.304	-0.6691	-0.053	0.2866	-0.4188	0.1468	-1.1455	0.4759	0.5687	-0.6955	-0.1618	-0.1413	-0.0018	0.6804	0.6995	-0.9723	-0.7575	-0.0349	0.7559	-0.1729	-0.5091
luad_tcga_pub	TCGA-44-2659-01	-0.7979	7.3317	-0.7698	-0.4228	-0.7497	-0.837	-0.6843	-0.1415	4.6612	-0.5534	-0.6722	-0.592	-0.8411	-0.7997	-0.9738	-0.4404	-0.7194	-1.0822	-1.0289	-0.5031	-0.2676	-1.049	5.1006	0.163	-0.2125	0.2944	0.9612	-0.3228	-0.7973	-0.0391	-0.4541	-1.4733	-0.3208	1.6434	-0.2297	-0.5544	0.7603	3.1528	-0.1174	-0.778
luad_tcga_pub	TCGA-44-2661-01	-0.5542	-0.1258	-0.8776	-1.0391	-0.0469	-0.4781	-0.3505	-0.4113	1.2855	-1.1119	-0.9342	-1.1615	-1.2569	-0.7156	-0.9542	-1.2076	-0.8838	0.1033	-0.8458	-0.5051	1.6968	-1.1644	-0.0658	-0.4828	0.8716	-0.2012	0.0807	-1.7307	-0.0479	0.8479	1.0273	-0.7082	0.4129	0.4242	0.3361	2.2305	0.0302	1.2483	0.4691	-0.6297
luad_tcga_pub	TCGA-44-2662-01	1.1856	0.44	2.1746	1.3403	0.1476	0.6633	0.4661	2.4508	1.5913	0.3694	2.0486	0.2633	1.9248	0.5928	0.661	1.7765	1.2183	0.1075	1.1143	3.0302	-0.1007	0.3002	0.4635	3.0039	0.8875	1.5595	-1.7787	0.688	-0.0383	-0.1553	-0.5147	-0.1708	-0.2046	0.4488	-1.4595	0.862	-0.8359	-0.5584	0.0536	3.3938
luad_tcga_pub	TCGA-44-2665-01	-0.4819	-0.2808	-0.3979	-0.6362	-0.256	0.3436	1.117	-0.1305	0.0516	-1.5482	-0.3791	-0.669	-0.1534	-0.337	-0.5211	-0.5205	-0.6687	-0.7049	-0.5533	-0.6244	-0.5173	-1.508	-0.5558	0.4428	-0.2607	-1.1354	-0.2609	-1.2922	-0.2225	0.6707	-0.8706	-0.9895	0.0923	0.8663	0.2022	2.2932	0.1241	0.8767	1.3834	-0.5192
luad_tcga_pub	TCGA-44-2666-01	0.5999	-0.0151	-0.1461	0.1136	0.2402	-0.0792	0.7983	0.5271	-1.0109	0.6818	0.4205	3.9495	1.5668	0.3996	0.0602	1.1195	0.5215	0.5687	1.0305	-0.1103	7.206	0.9355	1.3048	0.2739	-0.8597	0.2243	0.892	0.3137	-0.0071	0.231	-0.5952	1.2284	1.1294	4.6656	0.5334	1.5291	1.1763	0.5605	-0.6865	0.218
luad_tcga_pub	TCGA-44-3396-01	1.497	-0.2808	0.23	2.1599	1.895	0.8251	0.558	1.4086	0.5361	1.2207	0.8234	0.3614	0.9685	0.463	0.0573	2.5368	2.3556	0.8394	-0.2343	1.896	-0.6968	0.7414	1.232	1.3556	0.084	0.3545	-1.9817	0.3036	0.6866	-0.0463	-0.7296	-0.4057	-0.8104	-0.743	0.6332	-0.3565	-1.0461	0.8946	0.1452	0.9733
luad_tcga_pub	TCGA-44-3919-01	0.4072	-0.0938	-0.3127	0.8954	2.5906	-0.0647	0.3587	0.7151	0.075	0.299	1.7879	0.9909	2.0202	0.0228	2.2272	0.5608	-0.5395	-0.0525	2.0519	0.9101	0.1227	0.3528	0.1654	1.5559	-0.5945	0.8055	-0.3555	1.387	0.686	0.3998	-0.0578	-1.2527	1.0802	0.409	-0.2625	-0.9636	-0.581	-0.3541	1.0799	0.1102
luad_tcga_pub	TCGA-44-4112-01	-0.1144	0.4026	0.1405	-0.2829	0.6552	-0.0791	-0.1506	0.4451	0.7193	-0.5288	0.1409	-0.3354	-0.2577	-0.9204	0.5423	0.0223	0.8948	0.5642	-0.5209	-0.6489	0.8007	-0.4025	3.459	1.6784	-0.651	-0.1345	-0.8187	-0.5682	0.4306	2.0408	-0.2237	-1.1478	0.3916	0.3191	-0.1167	2.3371	-0.1512	1.4735	-0.4802	-0.3448
luad_tcga_pub	TCGA-44-5645-01	-0.8644	1.9814	-1.0213	-0.8023	-0.9556	-0.8631	-1.2924	-0.8366	-0.5106	0.0035	-0.7039	-0.9289	-0.943	-0.6471	-0.9773	-0.3525	-1.0468	-0.195	1.9602	-0.5747	-0.576	-0.4908	-0.6216	1.0893	-0.6883	-1.321	-0.1459	-0.216	-0.7469	-0.5773	-1.0397	-0.0236	-0.1899	0.1933	0.9739	2.5131	-0.3937	0.1417	0.0824	-0.7406
luad_tcga_pub	TCGA-44-6145-01	-0.3656	-0.7529	0.137	0.8938	-0.3468	0.3319	0.3891	-0.1499	-1.4963	0.5745	0.9971	0.6315	0.0679	0.0714	1.1664	1.0458	0.0656	-0.161	0.8395	0.8242	-0.6406	0.7587	-1.3149	0.9321	0.0233	-1.6722	-1.5194	1.9827	0.0135	0.1619	-0.4315	-0.3211	0.5173	0.227	-1.3142	-0.424	-0.692	-0.6616	-0.4193	1.1495
luad_tcga_pub	TCGA-44-6146-01	-0.8078	0.4415	-0.9611	-1.0984	-1.1533	-0.9572	-1.2322	-1.0524	-0.0349	-1.131	-1.153	-0.8779	-0.9339	-1.3049	-1.4305	-0.9875	-1.0093	-0.759	0.2701	-1.1819	-0.948	-1.6918	-1.1981	2.8239	1.2567	-0.6295	0.0198	-0.0318	-0.9923	-0.7384	-1.0979	0.0558	-1.1171	0.3552	-1.3889	-0.7876	-1.0647	0.2901	-0.7053	-0.54
luad_tcga_pub	TCGA-44-6147-01	-0.6671	1.6485	-0.7146	-0.7474	0.1563	-0.7039	-0.5349	2.0605	-0.7017	-0.2696	-0.0054	-0.8203	0.6805	-0.7933	-0.7508	-0.4372	-0.8094	-0.9769	-0.1803	-0.9862	0.2182	-0.7954	0.4404	-0.2323	-0.6229	-0.4294	-0.9025	-0.6694	-0.299	-0.9718	-0.414	-0.8093	0.437	0.0406	-0.1016	-0.7675	-0.7373	0.2438	0.3204	-0.198
luad_tcga_pub	TCGA-44-6774-01	-0.3091	-0.2116	-0.4686	-0.5062	0.2008	-0.4366	-0.6048	0.6163	-0.1884	-1.1228	-0.6715	-0.6003	0.4501	-0.8597	-0.2137	-0.1923	0.1622	-0.4635	-0.1372	-0.3547	-0.5168	-0.3429	-0.5909	1.0087	-0.248	-0.4122	-1.2192	-0.3992	-0.6795	-0.9386	-0.479	-0.3926	-1.0306	0.2685	-0.7387	-0.9536	-0.8837	-0.5167	-0.1339	-0.4771
luad_tcga_pub	TCGA-44-6775-01	0.1151	1.7449	0.6997	2.1307	1.799	-0.2877	0.9549	0.1524	3.9674	1.0301	1.9559	1.362	0.6517	0.5888	1.9527	-0.3158	0.3702	1.6868	3.2378	2.5336	-0.6254	0.2705	0.8747	2.0915	-0.7905	-0.2285	-1.2439	-0.1256	-0.1343	0.1301	-0.6041	-0.4055	-0.2346	0.29	-0.6188	0.5563	-1.5176	0.9615	0.8225	0.4327
luad_tcga_pub	TCGA-44-6776-01	-0.7092	-0.3237	-0.9646	-0.9981	-1.063	-0.887	-0.7675	-1.0634	0.1044	-0.0286	-1.2652	-0.5997	-1.1083	-1.037	-1.4993	-1.1518	-1.1399	-0.8098	-0.1186	-1.0177	-0.284	0.5519	0.1097	-0.5969	-0.7836	0.3645	1.6675	-1.4673	-0.8664	-0.9559	-0.2436	0.6948	-0.6085	0.7361	-0.6084	-0.0677	0.5236	0.6102	-0.4249	-0.9862
luad_tcga_pub	TCGA-44-6777-01	-0.5665	2.2056	-0.4514	-0.6402	-0.754	-0.7114	-0.7427	-0.6326	-0.6046	-1.0659	-0.4021	-0.9093	-0.4905	-0.2338	-0.034	-0.9315	-0.4479	-0.9064	0.0452	-0.7041	-0.8665	-0.4026	-0.5741	-0.2267	-0.344	-0.3633	-0.5496	-0.9051	-0.8749	-0.9493	-0.1554	-0.3031	-0.9819	0.0838	-1.3523	0.6981	-1.003	-1.1309	1.0146	-0.2612
luad_tcga_pub	TCGA-44-6779-01	0.5029	3.9055	1.2391	1.1612	-0.0049	0.6037	1.1123	-0.0178	-0.7581	-0.688	-0.1492	-0.7377	1.1846	0.808	-0.056	0.0886	0.2493	-0.4053	-0.6123	0.739	-0.6955	-1.0475	0.7102	2.6144	0.9292	-0.9995	2.3188	-0.5001	0.2336	-0.0802	0.0595	-0.3769	-0.9963	-1.2709	-1.7678	-0.8245	-0.8994	0.0917	-0.6105	-0.4137
luad_tcga_pub	TCGA-44-7659-01	-0.8637	1.1395	-0.7428	-0.9673	-0.936	-0.7125	-1.0149	-0.7202	-0.7012	-0.2135	-0.8958	-0.9145	-0.9564	-0.7665	-0.8104	-0.2169	-1.0095	-1.0218	-0.2255	-0.6816	0.0488	0.4753	-0.5723	1.1043	-0.7474	-0.41	0.0944	-0.5923	-0.2549	-1.048	-1.0914	0.7082	1.1378	1.4168	0.0155	-0.4761	1.4612	0.7363	0.0904	-0.7242
luad_tcga_pub	TCGA-44-7662-01	2.4489	0.4105	2.2593	3.1875	2.7316	0.5506	-0.0023	1.6563	-0.2826	1.2492	1.5704	1.4185	2.8615	2.2106	1.6264	2.356	3.2299	1.3407	-0.6876	3.984	-0.1051	1.951	0.876	0.6662	0.1777	1.2623	-0.4138	0.8843	0.8818	1.3769	-0.769	-0.1353	1.0699	0.2098	-1.4417	-0.8128	-1.1281	0.5022	-0.6648	1.056
luad_tcga_pub	TCGA-44-7670-01	3.5939	-0.507	2.3719	2.7504	1.2501	1.8433	1.1401	6.6836	0.0553	1.5812	5.1799	11.07	4.5498	2.4858	2.8869	1.4952	0.9609	0.2246	0.5678	0.2221	0.6672	-0.5568	0.7575	1.934	-0.3383	2.8722	0.0104	4.3084	2.3056	-0.7156	0.1267	0.8028	0.1741	2.7784	-0.8249	-1.2021	-0.441	-1.1065	-0.1747	4.5256
luad_tcga_pub	TCGA-44-7671-01	-0.4215	-0.3705	-0.5272	-0.5164	-0.7291	-0.8158	-0.9132	-0.4402	-1.1925	-1.0291	-0.7296	0.102	0.1245	-0.7865	-0.8452	-0.1795	-0.5901	-0.5445	-0.8399	-1.4963	-0.5672	-0.5932	1.578	-0.4446	-0.1739	0.2272	1.1683	-1.124	-0.4136	-0.5826	-0.3735	0.2438	-0.6636	0.5984	-1.035	-0.2559	-0.4302	0.0177	-0.9496	-0.8071
luad_tcga_pub	TCGA-44-7672-01	0.4975	0.1237	0.1262	1.4599	0.7277	0.4223	0.8385	-0.1958	-0.7648	0.5725	-0.303	-0.0155	1.2072	1.0736	0.5955	0.3248	0.4922	1.0998	0.1707	1.3848	-0.7189	0.9445	-0.0541	0.4651	1.0843	-0.3394	0.1634	0.7751	2.1165	-0.6321	-0.5842	-0.783	-0.3821	-0.3808	-1.1872	-0.9741	-0.1825	-0.7615	-0.6263	-0.1965
luad_tcga_pub	TCGA-49-4486-01	-0.7651	-0.9774	-0.882	-1.1111	-0.95	-0.7193	-0.5209	-1.0318	-0.6087	-0.5875	-0.9453	-1.2697	-1.1969	-0.8778	-1.4548	-1.1399	-1.0478	0.1472	-1.3572	-0.8042	0.2079	-0.3169	1.9057	-0.953	1.8564	2.8966	-0.2184	-1.565	-0.6684	-0.3764	1.8755	-0.4834	0.3523	0.7677	1.2492	-0.9234	1.9571	0.0459	-1.0529	-0.9501
luad_tcga_pub	TCGA-49-4487-01	2.062	-0.4701	3.1596	1.9561	2.7774	-0.5945	3.0967	0.9638	0.4225	1.0368	2.5165	5.2727	-0.0674	1.2918	1.3329	0.7226	4.9049	0.7711	-0.9605	0.6791	-0.3736	-0.11	1.338	-1.213	-0.7783	0.4299	-1.2604	1.3092	0.2191	0.519	-0.9207	-1.3658	-0.2276	0.1215	-0.862	-1.6278	-1.3802	0.2752	-1.0529	2.8879
luad_tcga_pub	TCGA-49-4488-01	0.2151	0.4737	-0.3953	-0.4206	0.9211	-0.0618	0.6058	-0.8654	2.685	-1.2504	-0.368	-1.312	0.6742	0.7841	-0.0645	-0.2025	-0.5221	-0.0322	-1.3139	0.6577	0.6737	-1.01	4.1054	-1.4301	0.476	-0.7634	-3.1448	-1.9835	-0.2705	1.4619	0.2239	-1.8663	-1.2069	-0.6447	-1.4718	0.776	0.3733	0.4306	-1.0529	-0.7412
luad_tcga_pub	TCGA-49-4490-01	-0.7556	-0.0426	-0.745	-0.2128	-0.814	-0.3151	0.3369	-0.5798	0.7524	-0.1987	-0.4744	-0.2814	-0.8982	0.6333	-0.8619	0.3735	-0.9536	-1.0057	-1.0641	-0.5072	-0.4651	-0.0501	1.8757	-1.4897	0.7299	3.827	0.0816	-1.2695	-0.8937	-0.5645	0.4375	-1.9453	0.5943	-0.5031	-1.8478	-1.801	-0.4034	1.5683	-0.1273	-0.8637
luad_tcga_pub	TCGA-49-4494-01	2.0441	-0.5357	1.2337	1.6322	1.6304	1.6543	1.463	-0.2582	2.119	0.5396	0.8966	-0.1459	1.7248	2.1253	1.8635	5.4527	1.0985	2.2422	-1.3889	2.6545	0.7959	1.2531	7.5688	0.9927	4.5401	1.6239	-0.4844	-0.3938	2.326	-0.0587	2.6709	-0.8666	-1.3499	-1.3453	-1.1175	-1.4658	-1.2082	-0.591	-1.0213	-0.744
luad_tcga_pub	TCGA-49-4501-01	-0.8351	1.41	-1.0398	-0.8568	-0.1249	-0.6028	-0.174	-1.1133	-0.2377	-1.2614	-0.589	-1.031	-1.0131	-1.0442	-0.8922	-1.1471	-1.0382	-0.8571	-0.494	-0.7629	-0.5959	-1.1139	0.4914	-0.9111	0.3264	1.491	-1.5383	-1.3967	-0.379	0.1955	0.8978	-1.685	0.1306	-0.578	-0.6275	2.1449	0.1856	-0.4709	-0.9066	-0.9614
luad_tcga_pub	TCGA-49-4505-01	-0.7384	0.5662	-0.9665	-0.8678	-0.7797	-0.5079	0.0559	-0.8497	-0.0442	-1.3107	-0.6551	-1.3082	-1.3156	-1.0063	-0.8877	-1.0823	-0.9879	-1.1643	-0.9318	0.2759	-0.1565	-0.9505	1.6172	-0.5743	1.2016	-0.6519	-1.1252	-1.1507	-0.694	-0.4131	0.8129	0.8044	-0.8805	-1.4387	-1.106	-1.4781	-0.4241	-0.9458	-0.6822	-0.9055
luad_tcga_pub	TCGA-49-4506-01	1.0325	-0.9172	2.4632	0.1496	2.4331	0.0567	0.0024	-0.7001	0.6498	-0.3275	-0.3369	-1.0463	-0.0011	-0.7324	0.1571	-0.8843	0.3768	4.6621	-1.6672	-0.6911	1.792	1.2162	2.5195	-2.124	0.2083	1.8696	-1.244	-0.4687	1.1805	0.4415	2.9676	0.4163	3.246	-0.691	-1.2719	-2.2927	3.8279	10.0369	-0.5624	-0.0019
luad_tcga_pub	TCGA-49-4507-01	1.6091	-0.9467	2.8167	1.396	0.8191	2.9101	0.8127	-0.3265	-0.6052	-0.3007	1.2017	0.17	-0.2965	1.3705	1.7241	0.9001	1.6216	2.9237	-1.1495	1.4182	-0.1384	0.0889	2.5345	-0.3037	3.2228	0.4209	-2.0842	0.6349	1.4482	0.4195	3.9537	-1.1682	0.0735	-1.4365	-0.2912	-1.7417	0.8975	-0.0765	0.9881	1.7849
luad_tcga_pub	TCGA-49-4510-01	-0.9452	-0.7484	-1.1294	-1.3852	-0.5581	-0.852	-1.1298	-0.9943	-0.522	-0.9685	-1.0958	-1.4354	-1.2766	-1.3504	-1.727	-1.1566	-1.2328	-1.2293	-1.1672	-1.774	0.2823	-0.0629	-0.6295	-2.0982	-0.4425	0.8719	-1.2381	-1.439	-0.7651	-0.1958	0.2043	1.2903	0.2061	-0.9009	0.5209	-1.0547	2.4991	0.4602	-0.8753	-0.854
luad_tcga_pub	TCGA-49-4512-01	-0.4213	0.9733	-0.7812	-0.2998	-1.1174	0.1825	-0.037	0.2428	1.1956	-0.0281	-0.8459	-0.753	-0.8257	-0.2476	-0.6792	-0.2713	-0.987	-1.4357	-0.134	-0.1742	0.2331	-0.2754	0.7192	-1.4466	0.2724	1.4125	-1.3393	1.3329	-0.6589	-0.7946	-0.0743	-1.1322	-0.8409	0.2189	-1.3198	-1.0958	0.1394	1.0258	-0.297	-0.6366
luad_tcga_pub	TCGA-49-4514-01	2.0498	-0.8788	1.2311	2.5628	0.9252	2.5153	1.1752	0.8461	1.4497	0.6393	1.1791	2.3722	0.8197	1.556	1.395	0.9971	0.9808	2.765	-0.5431	2.7798	0.029	-0.4079	3.1742	1.4009	0.2373	5.9987	0.1123	0.3522	0.8075	-0.7527	0.1412	0.5204	-0.9369	-1.0272	-1.3875	-2.4283	-0.5797	-0.1239	-0.7185	1.3557
luad_tcga_pub	TCGA-49-6742-01	1.0295	-0.6978	3.276	1.3145	0.8595	-0.0935	0.6712	-0.5037	0.7954	0.6773	0.135	1.1646	1.2556	1.2434	0.5357	-0.2553	0.5121	0.6493	0.4319	1.1492	-0.8764	-0.8713	1.0156	0.5304	1.2669	1.4378	-1.2046	0.3009	0.0663	-0.7698	0.0502	-1.1562	-1.2188	-0.6527	0.2585	-1.8616	-0.2765	0.3117	-0.564	0.2093
luad_tcga_pub	TCGA-49-6744-01	-0.5954	0.0744	-0.637	-0.309	-0.3452	-0.7663	0.0473	-0.3149	0.174	-0.238	-0.2866	-0.3044	-1.053	-0.3021	-0.171	-0.9639	-0.8407	-0.8013	1.275	-0.6824	-0.5849	-0.099	-0.0901	0.6027	-0.6052	-0.18	-1.3275	-1.5065	-0.9613	-0.2886	-0.589	1.875	-1.2675	-0.5918	-0.8561	-0.7927	-0.7429	-0.7235	-0.5505	-0.5514
luad_tcga_pub	TCGA-49-6745-01	0.3702	1.1495	0.1278	1.009	0.5052	0.2364	1.5157	-0.1719	1.1415	0.5946	0.6495	0.2402	1.982	0.6538	1.3797	1.6998	1.5624	-0.1371	0.5206	1.0645	-0.8214	0.4621	0.9546	0.5047	-0.0775	1.2311	0.1872	0.1727	0.1364	-0.0573	0.0065	0.5717	-0.715	-1.2939	-0.3542	0.8586	-0.5164	-1.1094	-0.3549	0.5624
luad_tcga_pub	TCGA-49-6761-01	-0.0477	8.1071	-0.1324	1.3723	0.4653	-0.4603	2.0316	0.1652	4.183	0.1044	0.4464	0.1162	0.7914	-0.1648	1.1985	0.341	0.4535	-0.2981	-0.6741	-0.614	-0.7959	0.8716	5.3918	-1.5101	1.0541	-0.8468	-0.4981	0.8953	-0.2257	0.3715	-0.2714	-0.1008	-0.163	0.4053	-1.187	-0.4376	-0.405	1.4436	-0.8094	0.0083
luad_tcga_pub	TCGA-49-6767-01	4.2279	0.2554	0.8041	2.1324	1.6529	0.4185	0.3474	5.0331	0.3291	-0.7462	1.5133	0.8973	2.3156	-0.4801	0.6559	11.6514	0.5822	0.4812	-0.0933	1.6993	1.6525	-0.6692	1.138	0.3652	1.6512	0.1367	-1.7282	0.9026	1.0688	0.1252	0.0183	-0.3999	-0.0603	-0.7185	-2.1758	-1.3182	-0.4006	-1.256	-0.7924	1.5963
luad_tcga_pub	TCGA-50-5044-01	1.099	-1.0419	0.7431	0.7328	1.0726	0.2217	0.9691	0.8365	-0.0723	-0.2526	-0.3764	0.1212	-0.1213	0.6406	-0.6595	-0.4989	0.3676	0.8928	-1.1029	2.0892	-0.6887	0.7848	1.7917	-0.3778	1.2311	1.2172	-0.9969	-0.0537	-0.002	0.2875	1.1143	0.9778	-1.3902	1.3458	-1.1507	-1.2773	0.0721	3.4864	0.1773	0.4978
luad_tcga_pub	TCGA-50-5049-01	0.5181	-0.8271	-0.0934	-0.0014	1.1034	-0.3332	-0.1938	-0.5016	-0.3534	1.1664	0.2649	-0.1367	0.4199	1.0082	0.5931	0.0337	0.9777	1.2836	0.0314	-0.2326	-0.3874	0.9153	0.4189	-0.074	-0.0751	-0.3784	-0.4332	-1.5482	-0.2473	-0.1597	0.2832	-0.7476	0.1164	-0.7015	-1.0513	-0.1662	-0.8382	-0.6143	0.6623	0.0136
luad_tcga_pub	TCGA-50-5051-01	-0.4472	-1.1207	-0.0011	1.0189	0.7203	0.1132	-0.4866	1.6935	-0.5995	-0.3291	-0.1344	-0.6172	1.1805	-0.2767	-0.6287	0.9292	0.031	-0.4181	-0.7098	-0.1433	0.1553	0.0524	0.0341	0.0098	-0.1659	0.1803	-0.9729	2.4857	-0.1758	0.5703	0.5432	-1.17	-0.222	-0.7106	0.6928	-0.4734	2.2035	-0.3275	-0.799	-0.1423
luad_tcga_pub	TCGA-50-5055-01	-0.1897	-1.0444	-0.8725	0.0223	-0.4854	0.0704	-0.4206	-0.5743	1.2275	0.07	-0.3305	-0.2711	-0.5445	0.7958	0.0393	-0.2836	-0.6286	0.1779	-1.0529	0.8946	-0.0418	-0.4439	0.1689	-0.9126	1.0314	-0.1392	-0.9683	-1.25	0.1874	0.362	1.0752	-0.7886	0.1018	-0.2081	-0.944	-0.7329	-0.437	0.3275	-0.1454	-0.4454
luad_tcga_pub	TCGA-50-5068-01	0.4349	-1.1171	-0.627	-0.5904	1.6901	1.3133	-0.1993	-0.4621	-0.0868	-1.4214	-0.819	-1.604	-0.5987	-0.4774	0.756	-0.4559	0.7224	2.6386	-1.2253	0.8513	3.4398	-0.8125	-1.478	0.1411	1.7152	-1.2532	-1.4279	-1.83	0.5964	2.617	4.374	-1.4189	2.7559	-0.9062	0.2385	1.249	0.1636	-1.4663	-0.1177	-0.6853
luad_tcga_pub	TCGA-50-5072-01	2.4232	-0.0762	5.1398	1.2221	1.944	1.1308	1.9501	3.5187	-0.0262	1.9427	4.1844	2.6524	4.963	3.6154	2.863	1.7253	4.0797	0.5782	0.4115	1.658	-0.1121	0.5985	1.6642	1.561	-0.1555	1.915	-0.4478	4.8127	2.1849	-0.4345	0.5876	0.3273	-0.0314	0.1356	-0.5561	-1.3395	-0.4082	0.8399	-0.7481	4.7808
luad_tcga_pub	TCGA-50-5931-01	4.8773	-0.4269	4.1249	2.5239	2.8687	1.3123	2.6236	28.1558	-0.2821	3.8457	12.2133	3.1974	5.4929	6.7994	2.7693	3.1946	0.5068	2.8682	4.2233	2.2806	5.3379	2.0568	0.1115	2.0441	-0.9199	1.2941	1.8693	4.5472	-0.2315	1.4204	0.1502	0.3456	0.9071	0.4209	0.4378	-0.4219	0.568	-0.3983	0.673	4.921
luad_tcga_pub	TCGA-50-5932-01	-0.7689	1.4464	-0.1567	-0.0257	-0.5293	-0.4673	-1.0482	-1.0505	0.1692	-0.8547	-0.9064	-1.1976	-1.034	-1.0733	-0.556	0.4859	-0.4559	-0.616	0.7581	-0.8885	-0.822	-1.117	-0.0115	1.7239	0.3495	0.2471	-0.8305	-1.0449	-0.6285	-1.5467	-1.1498	0.4111	0.2473	1.391	0.4042	1.155	0.5483	0.0766	-0.8713	-0.8818
luad_tcga_pub	TCGA-50-5933-01	0.2593	6.194	0.5199	0.7424	0.0624	-0.2041	6.0772	6.3802	1.3309	0.7822	1.362	0.0363	3.6045	0.5295	1.8596	0.6754	2.7729	-0.8611	-0.1349	1.3187	0.6046	-0.0124	2.1189	1.2512	-0.3053	-0.0795	-1.3329	1.2428	-0.1869	-0.5389	-0.7501	-0.7561	-0.4554	0.8988	-1.2183	0.7959	-2.0254	-0.0159	-0.6058	1.6321
luad_tcga_pub	TCGA-50-5935-01	-0.9034	0.6584	-0.5762	-0.389	-0.7451	-0.3894	-0.654	-0.7987	-0.2048	-0.3897	-0.9018	-0.6901	-0.8545	-1.0946	-0.9647	-0.8004	-0.7213	-0.428	0.1568	-0.4519	-0.0888	-1.1235	-0.6566	0.0604	-0.2474	0.969	-0.2825	-0.3426	-0.638	-1.1155	-0.6759	-1.6324	-0.1462	0.3309	-0.0556	0.2339	-0.1171	-0.2167	0.6862	-0.9051
luad_tcga_pub	TCGA-50-5936-01	-0.1861	0.4556	1.0311	0.1435	-0.2885	-0.6136	0.7766	2.0186	1.9206	2.6542	0.4125	0.4237	0.9532	-0.442	0.0815	-0.6056	0.9887	-0.4271	0.5587	-0.0097	-0.1116	0.194	1.6597	-0.6807	0.7178	-0.4112	-1.4334	1.0184	-0.0022	-1.1175	-0.5109	-0.2145	-0.6074	0.4726	-1.3633	-0.2256	0.7402	0.8456	-0.4075	0.2155
luad_tcga_pub	TCGA-50-5939-01	-0.3272	26.1134	0.5222	0.529	0.7223	-0.5272	0.8277	0.2036	-0.8299	-0.8986	0.3248	-1.0209	0.8766	-0.0534	0.5421	-0.1964	0.2706	-0.8434	0.1894	-0.7972	-0.4615	-0.5765	-0.6783	0.8701	-0.5213	-0.0352	-1.4731	-0.5668	-0.2957	0.0223	-0.373	1.4561	-0.2313	-0.943	-1.7686	-0.3368	0.4445	0.3327	-0.7539	-0.301
luad_tcga_pub	TCGA-50-5941-01	-0.1055	0.7599	0.7246	0.1663	0.8259	-0.0528	0.0456	1.8088	-0.0523	0.2358	1.0097	1.844	1.041	0.6837	1.1078	0.0354	0.3065	0.2224	-0.2827	1.247	-0.0976	0.3732	0.1762	-0.2817	-0.2071	0.1969	-0.8309	-0.2547	0.0598	-0.24	-0.3922	-0.2899	-0.0999	1.1823	-1.2308	-0.8208	-0.9846	-0.2481	-0.6985	0.4438
luad_tcga_pub	TCGA-50-5942-01	-1	3.8523	-1.1453	-1.0156	-1.2067	-0.9869	-0.8366	-0.5227	-0.6445	-0.198	-0.8064	1.7129	-0.9032	-0.4867	-1.4941	-0.6537	-1.2044	-1.2106	0.6501	-0.534	-0.2019	-0.3513	-0.9071	0.2362	-0.4622	-0.437	3.0303	-0.4577	-1.0319	-0.5946	-0.7058	-0.2547	-0.4887	0.7294	0.7895	1.6502	1.1256	0.07	0.1577	-0.932
luad_tcga_pub	TCGA-50-5944-01	-0.7199	3.5469	-0.7961	-0.8096	-0.8986	-0.6942	-0.6094	-0.4622	0.1992	-0.2509	-0.4591	-0.2425	-0.5945	-0.5571	-0.5724	-0.5716	-0.9427	-1.2436	0.7286	-0.5676	-0.5169	-0.6548	-0.6721	-0.612	-0.9656	-0.3631	0.3166	0.0522	-0.6296	-1.0005	-0.407	-0.3333	-0.964	0.8888	-0.4183	1.5372	-0.8435	-0.513	-0.2033	-0.772
luad_tcga_pub	TCGA-50-6593-01	0.2769	0.6315	-0.073	0.91	-0.4158	-0.2376	-0.2466	1.0389	2.427	0.8632	-0.1887	-0.0619	1.6171	0.1645	1.3237	-0.527	0.1367	-0.5127	-0.8707	1.4667	-0.3692	0.5759	2.2858	0.8821	0.1952	2.2077	-0.7522	-0.3332	0.0903	-0.2063	0.401	-0.7918	0.167	-0.1577	-1.4163	-0.7884	0.2357	0.9268	0.0685	-0.3034
luad_tcga_pub	TCGA-50-6595-01	1.0202	6.3722	2.3377	2.7457	1.846	0.3793	0.6096	11.2957	2.4278	1.2045	0.5897	1.328	1.3232	0.6555	0.6738	1.5438	2.2647	1.6192	0.9359	2.7066	2.39	0.5784	1.8134	0.9745	-0.1077	0.5257	-0.9803	-0.7582	0.2228	1.2233	-0.2567	-1.1834	-0.9788	-0.3861	-1.3972	-0.5886	-0.5762	-0.0277	-0.5603	0.5228
luad_tcga_pub	TCGA-50-6597-01	-0.71	0.0026	-0.8285	-0.491	-0.9617	-0.2506	-0.6984	-0.7011	-0.322	-0.9687	-1.1348	-0.8117	-1.5633	-0.7606	-0.7725	-1.6961	-0.9514	-1.1324	-1.096	-0.4357	-0.8158	-1.6953	0.1879	-2.2758	0.6698	7.4427	-2.4888	-1.8442	-0.9797	4.0159	0.3722	-3.0453	-1.8318	-0.4097	-1.2301	-1.1729	-0.264	-0.5211	-0.641	-0.7943
luad_tcga_pub	TCGA-50-6673-01	-0.5162	9.8667	-0.4253	-0.6845	0.0067	-0.7054	6.1154	-0.5978	6.4568	0.3628	-0.559	-0.4784	1.0127	-0.5117	-0.5886	-1.3914	-0.2609	-0.9956	-0.5171	-0.6298	-0.4636	0.4678	2.4861	-0.4826	-0.8238	-0.4814	1.4536	-0.0595	-0.3644	-1.3708	-0.1898	-2.0566	-1.3782	-0.4647	-0.8593	0.0819	-1.1402	0.9709	-0.6724	-0.4897
luad_tcga_pub	TCGA-50-7109-01	-0.5381	-0.835	-0.5919	0.5785	1.4054	-0.0038	-0.1722	1.0758	-0.3346	0.3396	0.0233	0.9965	0.4503	-0.9178	-0.2102	0.4465	0.9047	0.7903	-0.9564	-0.897	0.016	-0.5734	-0.9299	-0.2581	-0.8049	1.4056	-1.4029	1.2874	0.4285	-0.8881	-0.1789	-1.4911	0.3133	0.1374	0.7867	-1.229	-1.277	-1.004	-0.3195	0.5551
luad_tcga_pub	TCGA-53-7626-01	-0.356	1.5432	-0.2523	-0.4791	-0.2608	-0.3603	-0.2821	-0.1918	-0.4515	-0.1488	0.1809	-0.6654	0.418	0.6886	-0.0573	-0.2252	-0.1143	-1.0327	-0.2761	-0.5444	-0.0095	0.4041	-0.2681	-0.3962	-0.7859	-0.8662	0.2847	-0.5544	-0.3182	-0.4328	-0.6801	-0.1684	-0.2682	-0.4887	-1.1354	-0.5193	-0.2806	-1.0149	-0.5237	-0.0304
luad_tcga_pub	TCGA-53-7813-01	0.1632	-0.7866	0.0639	0.7311	2.418	0.1744	0.426	0.0828	0.8328	-0.1533	-0.5433	0.6331	1.5184	-1.4276	0.3704	-0.3748	0.9013	0.8012	-0.0282	-0.1807	-0.1184	-1.7	-1.8764	0.1751	-1.1832	-0.3334	-1.7432	1.0657	1.0684	-0.6215	0.4814	-2.1795	1.0716	0.2528	1.7219	0.1795	-1.8274	-1.3706	0.9685	1.2443
luad_tcga_pub	TCGA-55-1592-01	0.4658	-1.1055	0.6063	0.1183	2.3376	0.1231	2.0812	2.3289	2.1089	0.1492	1.1096	0.7641	2.3744	-0.2983	0.2164	0.2916	0.8703	0.51	-0.6723	-0.0649	-0.043	-0.635	-0.6772	0.744	-0.6263	0.2099	1.0967	-0.4008	-0.3611	-0.711	0.6273	-0.4855	0.7506	-0.0152	1.8291	-0.1992	-1.1246	-0.2881	2.8003	0.429
luad_tcga_pub	TCGA-55-1594-01	1.8595	23.7115	0.9498	2.1864	0.7371	3.7949	2.216	1.8775	1.2494	1.9454	2.4187	0.2038	0.6121	0.8349	0.9488	0.1683	1.5854	-0.1577	1.8091	0.548	-0.5412	-0.0852	-0.6746	0.247	-0.5934	2.5555	-1.0609	1.7332	11.1551	0.5641	-0.0937	1.1565	-0.1234	-0.6852	-0.8758	-1.5756	0.1443	0.0932	0.7549	2.6511
luad_tcga_pub	TCGA-55-1596-01	4.3368	-1.2472	3.4625	0.5373	4.7467	2.1685	2.1956	1.0343	0.7314	0.5183	4.7446	1.3959	4.1679	0.5494	2.0513	3.03	3.5082	3.1071	0.2873	1.2875	-0.6968	0.0195	0.9224	12.5387	4.9139	0.6534	-0.8249	1.2714	2.5639	0.4674	0.301	-0.6865	-0.5487	-0.6779	-0.8135	-1.1459	2.3881	-0.6308	0.3076	2.1436
luad_tcga_pub	TCGA-55-6543-01	-0.9175	0.7237	-1.0683	0.3137	-0.7489	-0.8668	-0.7644	-0.3459	0.2895	-0.3072	-0.8507	-0.7295	-0.7055	-0.8339	-1.0996	0.0981	-1.0311	0.3712	-0.1396	0.0164	-0.5474	-0.9271	-0.8992	0.0503	0.1968	-0.3806	0.1833	-0.7069	-0.5502	-0.5299	-0.5083	0.3978	-0.5785	0.7376	-0.7842	1.2043	-0.2243	-0.4397	1.1398	-0.9027
luad_tcga_pub	TCGA-55-6642-01	-0.4442	1.8149	-0.3937	0.5174	0.1097	-0.6839	-0.6202	0.7313	0.3343	-0.452	-0.3091	0.3184	1.0544	-0.8311	-0.5055	-0.3183	-0.6923	-0.5375	0.2632	0.1898	0.0001	-0.6172	-0.2569	0.2132	-0.8761	-0.7967	-0.7698	0.8388	0.0859	-0.8253	-1.2219	-0.6678	0.0459	1.0003	-0.2019	0.2926	0.3151	-0.3506	0.816	-0.1073
luad_tcga_pub	TCGA-55-6712-01	-0.2701	1.6163	-0.1276	0.0157	-0.5101	-0.584	0.5717	0.1396	-0.3768	-0.1445	-0.2189	0.0749	2.9273	0.5453	-0.4359	0.6499	0.2173	-0.5689	0.7124	1.1484	-0.8064	-0.1861	0.3389	2.5182	0.2056	-1.5036	0.9168	0.3013	1.4971	-1.1306	-0.3351	0.3819	0.4383	-0.1251	-1.0403	-0.1016	-0.5883	-1.0573	1.5913	-0.3049
luad_tcga_pub	TCGA-55-6970-01	-0.2415	-0.3747	1.5585	-0.5713	0.4657	-0.7238	-0.0407	0.6454	-0.2941	0.3152	-0.5132	0.4153	1.5149	-0.6525	1.1751	-0.1378	1.3205	0.2984	0.2549	-0.7822	0.3638	-0.1737	-0.6656	-0.0168	-1.0666	-1.0922	-0.7388	-0.4584	0.9425	-1.2701	-0.91	-0.8435	-0.3158	1.1892	0.0835	0.1348	-0.0835	-0.4935	0.0703	0.3455
luad_tcga_pub	TCGA-55-6971-01	-0.4448	-0.4555	-0.2683	-0.0057	0.4527	-0.77	-0.2484	0.7455	-0.0289	0.2976	-0.0309	-0.6578	0.2315	-0.4505	0.0408	0.2916	0.3267	-0.6361	-0.172	-0.0841	-0.7749	0.4831	-0.4071	-0.4086	-0.9383	-1.341	-1.2712	0.6951	0.2376	-0.5208	-0.5026	0.2021	0.5696	0.0223	-0.7721	0.1456	-1.1994	0.2894	-0.3125	0.259
luad_tcga_pub	TCGA-55-6972-01	-0.7974	-0.7656	-0.6836	-0.8731	0.052	-0.8589	-0.3445	-0.8269	-0.2689	-1.0023	-0.2266	-1.7318	-0.8706	-1.2183	-1.1326	0.0882	-0.7158	0.4526	-0.7979	-0.4307	-0.4772	-0.8153	2.4271	-0.1576	0.4628	-1.3661	-1.4473	-1.0953	-0.3689	0.7034	0.2876	0.9518	2.2117	-0.5958	0.8175	-0.9415	4.6963	2.1968	0.1944	-0.504
luad_tcga_pub	TCGA-55-6978-01	1.4119	0.2542	0.9239	1.3805	0.3613	0.4944	0.9973	1.8717	0.2408	0.7601	0.9775	0.5443	3.1882	2.1306	1.6012	5.8417	4.1855	-0.0609	0.9906	0.6681	-0.6683	0.9733	0.9424	0.8264	-0.5299	-1.2674	-1.5232	2.9201	0.5563	-0.026	-0.6096	0.4168	0.9044	-0.1833	0.008	0.3125	-0.252	-0.8076	-0.3444	4.2591
luad_tcga_pub	TCGA-55-6979-01	0.6637	1.0915	0.9215	1.6709	1.6277	0.0424	0.3449	0.5781	2.4874	0.3425	0.6438	0.515	-0.4391	1.3282	1.4776	0.483	0.5948	1.4113	0.6723	2.5521	-0.1657	0.5895	0.1386	0.5337	-0.3317	0.2545	-0.7708	-0.0667	0.2634	0.5951	0.0267	-0.1237	-0.4195	0.058	-0.4429	-0.5674	-0.9196	1.1638	0.7967	1.1228
luad_tcga_pub	TCGA-55-6980-01	-0.8419	0.7249	-1.0362	-0.9846	-1.1181	-0.6881	-0.6735	-0.7371	-0.0505	-0.8746	-0.8604	-0.8514	-0.5657	-0.6099	-0.8629	-0.868	-1.1628	-1.3667	-0.4582	-0.2271	-0.5335	-0.5245	0.2868	-1.1242	-0.3441	-0.0834	-0.0638	-0.8742	-0.9331	-0.5507	-0.6291	-0.0991	-0.3748	-0.5319	-1.702	0.1668	-1.0903	-0.0187	-0.6665	-0.952
luad_tcga_pub	TCGA-55-6981-01	0.6356	11.226	-0.1284	0.8501	0.3609	-0.0262	0.0377	0.3822	4.2875	-0.1605	0.6668	0.0303	0.654	1.0356	-0.1673	0.8939	-0.3505	-0.0651	-0.6009	1.424	-0.5695	0.334	1.9399	-0.6171	0.1818	0.4928	-0.0349	-0.0062	0.1381	-1.1742	0.7565	-1.3776	0.5957	-0.4567	-0.7224	-1.5718	-1.1508	-0.5473	0.196	0.1839
luad_tcga_pub	TCGA-55-6982-01	-0.2175	0.9801	0.1573	0.5023	1.0497	0.4761	-0.3334	1.1804	0.252	-0.5347	0.211	0.4652	2.0635	0.5989	0.4323	-0.7386	-0.0311	-0.3257	0.9815	-0.1305	-0.6929	-1.0058	0.6114	-0.6761	-0.2929	-0.233	0.0473	-0.8442	-0.5973	-0.5211	0.6724	-0.0725	0.0799	0.6733	-1.7006	-0.271	-1.4328	-0.242	-0.7507	0.0491
luad_tcga_pub	TCGA-55-6983-01	-0.5588	-0.7067	-0.1852	0.0886	-0.4644	-0.4771	-0.656	-0.5258	-0.6083	-0.2954	-0.5819	-0.7561	-0.5443	-0.2152	-0.3178	-0.3836	-0.4002	-0.4572	0.4103	-0.7931	-0.4581	-0.5284	-0.0656	-0.0449	-0.3023	-0.4298	0.2628	-0.5036	-0.2877	-0.5155	0.3772	2.3005	-0.5442	-0.1894	-0.7269	-0.2626	-0.8971	0.6642	-0.3167	-0.7219
luad_tcga_pub	TCGA-55-6985-01	-0.4297	0.7762	-0.2632	0.153	0.7206	0.0807	-0.4472	-0.3184	0.1853	-0.6171	-0.2879	0.4347	0.3258	-0.2184	-0.2811	-0.4941	0.0277	-0.1315	-0.7351	-0.2071	-0.4071	-0.0304	1.1729	0.4012	-0.7643	-0.3855	-0.7907	-0.1359	-0.2331	-0.7816	-0.7931	0.8597	-0.3601	-0.3702	-0.9253	-1.4289	-0.6001	-0.8615	-0.394	0.1888
luad_tcga_pub	TCGA-55-6986-01	-0.7293	-0.0912	-0.9072	-0.3009	-0.7453	-0.7858	-0.2015	-0.2497	0.2854	-0.6152	-0.4463	0.7927	-0.1613	-0.6135	-1.1567	0.2589	-0.8661	-0.7378	0.1241	-0.9111	0.2339	-0.1358	1.1801	-1.1384	-0.782	0.718	1.6667	-1.1542	-0.931	-0.3497	-0.4749	1.4671	-0.0843	0.2932	0.0267	-0.9081	0.6629	2.9295	-0.1	-0.6921
luad_tcga_pub	TCGA-55-7281-01	-0.4813	-0.7613	-0.7654	-0.4897	-0.6639	-0.4828	-0.8081	-0.219	0.2324	0.571	-0.0087	-0.5902	-0.7088	0.4712	-0.4409	-0.5189	-0.8348	-0.5715	-1.0371	-0.0057	-0.1367	0.7376	-0.3483	-0.9986	-0.0171	1.147	-0.8773	-0.7006	-0.8464	-0.464	0.1991	-1.2049	-0.8481	-1.1957	-1.1757	-0.1418	-1.4036	-0.7756	1.2508	-0.4557
luad_tcga_pub	TCGA-55-7283-01	-0.4797	1.4918	0.1502	-0.0641	-0.2345	-0.3096	-0.4517	-0.6538	0.941	0.3604	-0.2496	1.5314	0.1544	-0.4089	0.5939	0.7169	-0.4766	-0.935	1.2219	-0.5131	-0.6858	-0.1231	2.9468	0.0247	-0.8431	0.4735	-0.5557	-0.6779	-0.5912	-0.7011	-1.0366	-0.711	-0.2281	1.74	-1.2873	0.2587	0.3451	0.3879	-0.7774	-0.6607
luad_tcga_pub	TCGA-55-7573-01	-0.9512	1.1047	-1.0315	-0.836	-0.8549	-0.9799	-0.9399	-0.5156	-1.3224	-0.0487	-0.9512	-0.5842	-1.2088	-0.6674	-0.8333	-1.183	-1.1016	-1.362	-0.6513	-0.2758	-0.686	-0.5351	-1.3499	0.0934	-0.7137	-1.1399	-0.4051	0.0366	-0.6649	-1.06	-0.6591	-0.9067	0.4833	0.9522	-0.6051	0.3392	-0.0668	1.2947	0.5218	-0.8026
luad_tcga_pub	TCGA-55-7574-01	-0.3589	-0.4348	-0.741	0.0628	1.015	-0.5021	-0.7983	-0.1395	-0.483	0.2736	-0.5455	-0.9719	-0.4954	-0.0789	-0.3687	-0.4403	-0.3751	0.1026	-0.2915	-0.0691	-0.454	0.9051	-0.965	-0.7162	-0.4556	-1.2169	-0.8622	0.8553	-0.1649	-1.1408	-0.7762	0.424	0.5118	0.187	-0.1024	-0.0395	-0.5183	0.7914	0.5951	0.121
luad_tcga_pub	TCGA-55-7576-01	-0.253	0.4139	0.3249	-0.0231	0.4042	-0.3342	-0.3105	0.5058	1.246	0.2101	0.4731	-0.073	0.7107	0.3131	0.8074	0.0891	1.193	-0.7944	-0.089	-0.3329	0.0178	1.0928	0.7383	0.4093	-0.7262	0.2785	-1.8996	1.1995	0.2016	0.84	0.0309	-1.8855	1.6005	-0.1161	-1.4365	0.5502	0.0734	-0.5749	-0.1792	0.075
luad_tcga_pub	TCGA-55-7725-01	-0.8312	0.7064	-0.8037	-0.7745	-0.7905	-0.6633	-0.2516	-0.368	0.9401	-1.4209	-0.9927	0.0122	-0.6037	-1.4026	-0.2767	-0.9125	-0.7806	-1.2811	0.4169	-0.0392	1.2169	-2.2455	-1.3775	0.8537	-1.3234	-0.4158	-0.4483	-1.1328	-0.7208	-0.0206	-1.0506	-1.4099	2.8183	1.6963	0.2273	2.8537	-1.2899	-0.8799	0.2096	-0.5953
luad_tcga_pub	TCGA-55-7727-01	-0.2336	0.4237	0.9328	0.6172	1.1981	-0.0626	0.2512	0.7859	0.8537	-1.7497	-0.2655	1.4354	0.6832	-1.3659	2.1707	-0.7372	1.2656	0.3516	0.9434	1.0104	0.3772	-2.3456	-1.2748	4.8454	-1.2525	-0.0656	-0.6813	-0.7025	-0.5004	-0.0086	-0.6727	-1.4962	-0.4602	1.6374	-0.077	0.047	-0.9188	-1.4194	0.1591	0.5986
luad_tcga_pub	TCGA-55-7728-01	-0.4586	-0.9622	-0.8148	-1.0123	-0.7661	-0.6478	-0.9696	-0.5932	-0.0248	0.3229	-1.1776	-0.4249	-1.1873	0.5204	-1.2592	-0.3413	-0.946	-1.106	-1.3626	-0.2722	-0.4399	0.495	-1.0971	-0.9224	3.0328	-0.8923	-1.2369	0.6212	-0.595	-1.2916	-0.5247	0.6619	-0.2655	-0.0034	0.0723	-1.3831	2.0569	2.9434	1.6591	0.0196
luad_tcga_pub	TCGA-55-7815-01	-0.8477	-0.9003	0.9451	-0.3361	-0.0261	-0.1962	-0.8284	0.27	0.1378	-2.4178	-1.1636	-0.6578	0.1398	-1.8206	1.0893	-1.4375	0.353	-0.6709	-1.0822	-0.6952	-0.4976	-2.5971	-2.2512	-0.0084	-1.4165	-0.3937	-1.9302	-0.7081	1.0603	-0.8357	-0.4986	-2.8458	-0.8396	-0.0376	0.3417	0.7672	-2.4851	-2.1243	-0.834	0.0029
luad_tcga_pub	TCGA-55-7903-01	0.0605	0.3377	0.3628	0.4429	-0.2486	0.6783	0.8374	1.2471	0.0898	1.3163	0.6193	0.884	1.6467	0.004	0.5626	0.2698	0.9828	-1.2458	-0.0885	-0.2222	1.4532	0.4267	1.0215	0.2397	-0.5203	2.0681	-1.1271	1.8552	-0.4323	-0.1184	-0.7701	-0.2656	1.8994	0.9879	1.0277	-0.347	0.7083	-0.4726	-0.7796	0.9154
luad_tcga_pub	TCGA-55-7907-01	-0.1934	-0.3908	-0.4277	-0.401	-0.2852	-0.4358	-0.3825	0.1047	1.4787	1.686	-0.275	-0.5621	-0.2018	-0.151	0.3576	-0.2109	0.0201	-0.94	-0.9686	-0.4787	0.1004	0.4291	-0.8164	-0.758	-0.3258	2.9093	0.76	-0.7621	0.2081	-1.5345	0.104	-0.4666	2.3701	-0.0036	-1.1419	-1.1223	-0.3424	-0.6871	-0.284	0.1142
luad_tcga_pub	TCGA-55-7911-01	0.2189	-0.4231	0.8467	2.2672	1.4764	1.8954	-0.1424	1.1791	-0.8345	1.5195	0.9575	1.1862	1.8721	-0.5657	2.8309	0.937	1.3962	1.0389	0.1021	0.9922	-0.5263	1.9729	0.0861	-0.3867	0.6623	-0.2555	-0.5232	2.0272	0.73	-1.0568	0.0573	1.74	2.5981	0.6594	1.9263	1.7297	0.6056	-0.3944	2.2995	3.3511
luad_tcga_pub	TCGA-55-7914-01	-0.4021	-0.0692	-0.1379	-0.2931	-0.1676	-0.5652	-0.7254	-0.1109	0.6801	-0.0445	-0.0507	-1.2193	0.0842	-0.0768	-0.6882	-0.0708	-0.5135	-0.5617	-0.3708	-0.9107	0.7015	1.5038	0.316	-0.8434	-0.9601	-0.1298	0.4785	-0.631	0.351	-1.0963	-0.6882	0.0721	3.1419	3.3647	0.9059	0.9201	0.2714	-0.3166	-0.5052	-0.4748
luad_tcga_pub	TCGA-64-1676-01	-0.0431	-0.6163	-0.4633	-0.3473	1.0675	2.9236	3.3153	0.1545	-0.2107	-1.6417	0.5474	-1.4103	-0.351	-0.7184	0.7224	-0.4208	0.304	0.8674	-1.8518	0.5301	1.5723	-0.8105	-0.7515	-0.5011	2.6026	1.2117	-2.0888	-1.2022	0.3797	4.1276	12.2386	-2.2398	0.7862	-1.6494	-0.2147	-0.1259	-1.4062	-1.3882	-0.9015	-0.5705
luad_tcga_pub	TCGA-64-1677-01	1.1167	-0.9388	1.3798	1.4026	5.8939	2.1613	0.9677	0.5136	-0.095	0.3431	0.4633	1.8871	1.1168	-0.6394	0.4004	1.5706	3.3932	3.9714	-0.5114	2.7127	0.1072	1.2118	1.5739	0.5875	0.8312	0.5009	-1.5993	0.5772	3.2244	2.3675	3.1306	-0.2915	1.2073	0.7887	1.3288	-0.3594	0.7622	-0.6146	-0.6943	0.1339
luad_tcga_pub	TCGA-64-1678-01	2.8118	-1.1716	1.1729	1.567	13.6639	12.7444	3.2376	2.0544	-0.5951	-0.2743	-0.0416	-0.3993	-0.546	0.1075	3.6741	2.2711	5.6773	3.3142	-0.513	2.7713	1.0912	0.4313	0.4451	1.2382	0.6195	-0.393	-1.3274	0.2562	5.4124	4.9416	8.0397	-1.4162	0.5529	-1.1294	4.2453	-0.7675	0.37	-1.3977	-0.9506	1.2944
luad_tcga_pub	TCGA-64-1679-01	0.788	1.6592	0.2152	0.282	-0.0083	-0.4411	-0.3166	0.1073	-0.0839	-0.3799	1.8392	0.0042	-0.273	-0.2196	0.2227	0.1579	0.4523	-0.6384	-0.2643	-0.7929	-0.8637	-0.3588	0.2935	0.0274	-0.66	-0.1487	-1.2179	0.0568	0.4252	-0.3097	-0.5106	-0.4363	-0.8624	0.2751	-1.7527	-2.4753	-1.0517	-0.892	-0.2497	0.1075
luad_tcga_pub	TCGA-64-1680-01	-0.3942	-0.5473	-0.8115	-1.0942	-0.5386	-0.4153	-0.1034	-0.5016	-0.4067	-0.4805	-0.6641	-0.3254	-0.6556	-0.9554	-0.7423	-0.0671	-0.7073	-0.2072	0.4332	-0.0404	0.6895	-0.2468	0.8155	-0.0235	0.0461	1.4318	-0.8487	-1.8442	-1.0069	0.3319	0.6285	-0.9999	1.0863	-0.1556	-0.2248	1.2488	1.08	-0.1609	-0.1546	-0.8103
luad_tcga_pub	TCGA-64-1681-01	-0.7549	0.7009	-0.7849	-0.6191	-0.0802	-0.8272	-0.5745	-0.6301	1.1116	0.1607	-0.3213	-0.6983	-0.8888	-0.7882	-1.0382	-0.4411	-0.8005	-1.1489	-0.2009	-0.8769	-0.4295	-0.1018	0.631	-1.7052	-0.9357	0.4939	-1.5376	-0.0073	-0.4229	-1.1901	-0.4377	-1.8749	-0.646	-0.9735	-0.3564	-0.9678	-1.0068	-0.5763	-0.7362	-0.538
luad_tcga_pub	TCGA-64-5774-01	0.6585	1.8567	1.664	1.8353	2.7949	0.3856	1.6536	1.7203	1.7052	2.6111	0.039	0.3903	1.046	-0.804	0.2646	1.7981	1.1735	0.545	1.0682	0.7285	-0.5771	0.3527	0.2763	2.5762	-0.2416	1.066	-1.4373	1.2968	1.8514	-1.1227	1.0084	-1.3412	1.551	-0.1874	0.3947	1.1032	-0.3013	-0.2365	0.0249	0.9086
luad_tcga_pub	TCGA-64-5775-01	0.3836	0.0138	1.6793	2.6795	0.6766	0.7321	0.8415	4.2734	-1.6712	0.1053	2.4666	1.338	6.6143	1.1016	1.0349	1.7809	1.1398	0.5553	0.4121	2.4995	-0.6029	1.8775	1.86	0.7183	-0.7512	-1.2138	0.2789	-0.3676	1.08	0.2099	1.6713	0.2491	-0.3605	-1.2487	-1.7944	-0.4081	-1.0039	-1.5512	0.3706	0.5314
luad_tcga_pub	TCGA-64-5778-01	0.357	-0.9619	-0.5048	-0.448	1	0.8848	0.2168	1.4346	0.8287	1.222	0.4532	1.2527	0.1087	1.24	2.0399	0.9072	0.4315	2.2756	-0.0065	0.1444	2.8554	3.3616	0.6197	-1.6404	-0.0606	0.8638	-1.8367	-1.1704	-0.2917	0.8308	0.8777	-2.1076	0.4755	-0.8588	-0.6737	-0.3822	-0.7838	-0.5924	-0.3158	0.1537
luad_tcga_pub	TCGA-64-5781-01	0.4716	-0.5317	1.6229	0.3108	-0.8459	0.6948	1.0093	0.3218	0.6322	0.5711	-0.3213	-0.5038	-0.2554	-0.5144	0.4342	0.3836	0.3116	1.1975	-1.2537	1.0321	0.7279	0.9781	1.8486	-0.7665	1.6333	0.3998	-1.7825	-0.9586	0.3025	0.2562	1.5531	1.3087	0.8541	-1.2514	-1.4171	-1.2397	-0.2949	0.781	-0.1352	-0.4218
luad_tcga_pub	TCGA-67-3771-01	0.5043	-0.7009	0.3475	0.1216	1.3236	-0.5389	-0.3292	0.2056	2.0649	-0.1726	-0.498	-0.677	-0.762	-0.2536	-0.1798	-0.933	-0.2589	0.0776	-0.7647	-0.4986	-0.3098	-0.3072	0.7086	0.3853	0.6105	-0.2265	-1.3195	0.0371	0.8957	0.0791	-0.4843	0.2641	-0.2391	-0.0278	-0.8609	-0.2103	-0.2481	0.9925	1.1538	-0.2162
luad_tcga_pub	TCGA-67-3772-01	-0.6626	-0.0695	-0.9288	-1.0574	-0.4704	-0.0634	-0.4476	-0.9482	0.6323	-0.8512	-0.7894	-0.937	-1.0094	-0.9152	-0.8644	-1.1801	-1.0227	0.346	-0.5594	-0.9611	1.1906	-1.3343	-0.2703	-1.4308	0.838	2.0066	-0.11	-1.8126	0.3528	0.3814	0.5281	-1.8398	-0.3195	-0.7487	-1.3004	-0.1559	-1.2037	-0.8628	-0.8483	-1.0052
luad_tcga_pub	TCGA-67-3773-01	-0.6048	-0.3911	-1.0012	-1.0109	-0.9089	-0.4784	0.0283	-0.7149	-0.9145	-0.6544	-0.7887	-0.6169	-1.2252	-0.3459	-0.9871	-0.7398	-1.0951	-0.883	-1.3676	-0.784	1.0476	-0.0262	-0.8035	-0.4908	-0.0446	-0.0654	1.1571	-0.7078	-0.6974	1.3806	3.4651	-1.0862	0.7881	1.6412	0.0631	0.9103	0.8106	0.0067	-0.3791	-0.8573
luad_tcga_pub	TCGA-67-3774-01	-0.6115	-0.9035	-0.8251	-0.4743	-0.2656	-0.3374	-0.6503	-0.5021	-1.539	0.1264	-0.1813	-0.2536	-0.2194	-0.3247	-0.5798	-1.0854	-0.7699	-0.496	-0.3635	-0.8053	-0.4241	0.0664	-1.2249	-0.2442	-0.8247	0.3753	0.3215	-1.5769	-0.4981	-0.2037	0.2467	0.5242	-0.0944	-0.6142	1.0902	-0.3481	-0.3029	-0.4115	-0.2155	-0.5551
luad_tcga_pub	TCGA-67-6215-01	-0.0368	0.6932	0.2548	0.7544	-0.2861	-0.616	0.2315	-0.111	-0.2285	0.5638	-0.1491	0.7157	0.819	-0.3186	-0.23	-0.3653	0.1795	-0.0792	0.6023	0.5225	0.9666	0.3937	-0.2597	1.5896	-0.0341	0.4198	-0.7856	0.5064	-0.1483	-0.7378	-0.2818	0.0064	1.031	1.1884	-0.5072	0.3296	-0.8301	-0.7847	4.3717	-0.1622
luad_tcga_pub	TCGA-67-6216-01	-0.3528	0.1836	-0.652	-0.2341	-0.7195	-0.2849	0.4633	0.2539	-0.2567	1.582	0.2059	1.2421	1.617	1.7299	0.0575	0.6742	-0.4131	-0.7913	0.4294	0.7949	0.273	0.697	-0.2492	0.4212	-0.5924	0.286	0.0163	0.4318	-0.4633	0.6004	-0.3658	0.4398	0.2277	1.0064	-1.2265	0.9263	0.4049	0.8044	0.0419	-0.2136
luad_tcga_pub	TCGA-67-6217-01	-0.9864	3.3444	-1.0657	-0.881	-1.0941	-0.9336	-1.1503	-1.0403	2.8681	-0.1826	-0.9098	-0.9115	-1.3056	-1.175	-1.184	-1.3807	-1.0656	-1.0465	1.3665	-0.2553	-0.8222	-0.562	0.4892	-0.1118	-0.4698	-0.9641	-1.1337	-0.8973	-0.5126	-0.6479	-0.8319	-0.4584	-0.0808	1.3698	-0.2754	0.3897	-0.4533	1.2316	-0.3031	-0.8746
luad_tcga_pub	TCGA-69-7760-01	-0.0222	5.0136	1.0512	0.8573	0.9815	0.4599	0.1447	17.738	7.7077	-1.2865	1.0008	0.7286	3.9128	-0.7003	0.0019	0.4493	0.5865	0.4791	2.4285	0.7381	2.7351	-1.3256	4.339	-0.1097	-0.4695	2.498	-2.1305	0.4617	-0.4729	-0.4637	-0.7803	-0.8243	-0.4365	-0.5771	-1.2058	1.025	0.4205	3.4288	0.1101	1.0345
luad_tcga_pub	TCGA-69-7761-01	-0.5041	-0.4253	0.4069	-0.3166	-0.3215	-0.5511	-0.462	0.0744	0.6186	-0.0521	-0.5277	-0.0899	0.3193	-0.4376	-0.1268	-0.309	0.1215	-1.0277	0.769	-0.5723	-0.796	-0.7991	-1.1221	1.5944	0.3486	-0.3085	-1.9496	-0.2287	-0.284	-1.3717	-1.3907	0.2976	0.1638	0.0962	0.2203	2.0001	-1.0834	0.0764	-0.2232	1.2832
luad_tcga_pub	TCGA-69-7763-01	-0.8198	-0.9187	-0.9715	-0.9409	-0.9759	-0.9202	-0.861	-0.8249	-1.5183	-0.3287	-0.9146	0.1537	-0.8533	-0.9381	-1.1142	-0.7615	-0.8536	-0.5723	-0.6703	-1.4903	-0.537	0.9135	-1.5195	-1.0979	-0.9278	-0.7622	-0.4203	-0.9822	-0.7176	-1.139	-0.6867	0.0179	0.0866	0.3922	-0.5277	-0.5115	1.1514	-1.1148	-0.407	-0.7644
luad_tcga_pub	TCGA-69-7764-01	-0.3449	0.4101	-0.2012	-1.0187	-0.0009	0.1201	0.366	0.5111	2.2241	0.1893	-0.3322	1.1728	0.3356	-0.6696	0.0368	0.3241	-0.0446	-0.3839	-0.3317	0.094	-0.4908	-1.2244	-0.5303	1.3342	0.2039	-1.0586	-1.7432	1.2155	0.0899	-0.1247	-0.8514	-0.6745	1.5101	3.4163	1.8575	-1.6128	0.2652	1.9145	0.6187	-0.2008
luad_tcga_pub	TCGA-69-7765-01	-0.6998	1.0645	-0.1293	-0.5912	-0.5743	-0.7114	-0.9546	-0.3549	1.5934	-1.4019	-0.7093	-0.7778	-0.4782	-0.9176	-0.0887	-0.949	-0.658	-0.9477	-0.2126	-0.8049	-0.3497	-0.7771	0.5069	0.1871	-0.6867	-0.4138	-0.18	-0.9846	-0.9081	-0.2453	-0.493	-0.5543	-0.7535	-0.0808	-0.9018	-0.0722	-0.6849	-0.1828	0.0445	-0.3782
luad_tcga_pub	TCGA-71-6725-01	-0.704	0.9184	-0.6537	-0.3551	-0.5452	-1.0225	-0.4279	-0.7413	2.537	-1.2667	-1.0571	-1.5356	-0.3389	-1.0452	-1.4239	-0.2169	-0.2767	-0.4479	-1.231	-0.4508	-0.504	-0.7762	1.3556	-0.5314	0.8443	1.0956	-0.5902	-0.7456	-0.174	-1.1567	-0.2975	-0.0426	0.4868	-0.0867	0.159	-1.4644	-0.9904	0.0325	-0.9503	-0.6165
luad_tcga_pub	TCGA-73-4658-01	-0.3655	0.4693	-0.1697	-0.3049	-0.4198	-0.6036	-0.5892	-0.1099	0.3596	-0.8026	-0.4305	-0.8793	0.1596	-0.1087	-0.0124	-0.385	-0.1781	-0.2959	-0.4667	-0.8068	-0.3716	-0.662	0.4333	0.0313	0.6774	0.1317	-0.9196	-1.1909	-0.4163	-0.4522	-0.2871	-0.5544	-0.8178	-0.6235	-1.0508	-0.1786	-0.965	-0.6869	-0.423	-0.7976
luad_tcga_pub	TCGA-73-4659-01	0.442	-0.6065	0.508	0.6325	0.8324	0.837	-0.2079	0.1088	-0.1505	-0.5437	0.3495	-0.6443	1.7167	-0.2043	0.1207	0.9702	0.3011	1.5637	-0.3474	1.5389	0.541	-0.0836	0.2007	0.3609	-0.3801	-0.4978	-0.7366	0.5359	2.1186	0.2873	1.541	-0.8642	0.3098	-0.6903	-0.9137	-0.6909	0.4102	-0.8533	0.7048	0.5127
luad_tcga_pub	TCGA-73-4662-01	-0.7055	1.4609	-0.5111	-0.2628	0.3767	-0.5545	-0.825	-0.3911	-0.2379	0.4236	-0.4176	0.1306	-0.7077	-0.5569	-0.1645	-0.2529	-0.2457	-0.8351	1.0895	0.0611	-0.7837	0.0183	-0.5676	-0.9027	-0.3301	0.648	-0.4842	0.6049	-0.6865	-0.9735	-0.843	-1.2481	0.6699	0.5651	-0.3923	0.0646	-0.7529	0.1822	-0.2332	-0.6202
luad_tcga_pub	TCGA-73-4675-01	-0.4115	-0.7117	-0.624	-0.7965	-0.7248	-0.587	-0.881	0.0622	1.1335	0.6838	-0.9133	-1.133	-0.0341	-0.7285	-0.6165	-0.8711	-0.6931	-0.2805	-0.6133	-0.9166	0.0703	0.0056	1.1126	-0.7786	0.4127	0.4383	0.8105	0.4323	-0.7658	-1.7538	0.9237	0.2029	-0.525	-0.5685	0.2728	-1.1346	2.5569	1.4017	4.6519	-0.66
luad_tcga_pub	TCGA-73-4676-01	1.0263	0.6605	1.002	1.7886	1.8265	1.1488	1.1668	4.1426	2.2207	0.8066	3.4825	-0.2827	5.5098	1.3224	1.5156	3.218	1.428	0.3854	2.3275	3.2139	0.9045	0.0546	2.8864	2.455	0.1217	0.4545	-1.1312	-0.207	0.784	0.7202	1.8643	-1.9749	1.6917	-1.3974	-0.4997	0.9296	-1.1422	-0.5795	-0.8188	1.2993
luad_tcga_pub	TCGA-75-5122-01	0.7329	-0.4193	0.1591	0.204	1.2416	0.2122	1.3818	0.2321	1.0211	1.0615	0.3666	0.3306	0.7808	1.2477	0.6777	0.2974	0.1177	1.5444	0.3728	1.3244	1.521	1.6903	0.7464	0.5643	0.0556	-0.9166	-1.298	-0.9116	-0.168	0.8669	0.5482	-0.6747	-0.3143	0.1059	-0.9115	0.9488	-0.7068	0.208	0.0566	0.4195
luad_tcga_pub	TCGA-75-5126-01	0.4171	-0.1279	0.2652	-0.3642	-0.1242	0.8938	3.1636	0.3748	-0.725	-0.8014	0.8949	-0.1129	1.6241	0.3196	-0.0268	1.855	0.397	-0.3271	-0.7343	0.6098	-0.3417	-0.0883	1.6047	1.3923	0.049	1.0947	-0.9113	0.2453	-0.1621	0.2129	0.4957	-0.7796	-1.1626	-0.7609	-1.7934	0.4255	0.4925	0.3721	-0.8789	0.9501
luad_tcga_pub	TCGA-75-5146-01	-0.4467	-0.9031	-0.9381	-0.8979	2.4896	-0.5581	-0.9394	-0.6221	-1.883	-0.085	-1.0329	-0.7935	-0.8183	-0.9915	-0.9442	-0.618	-0.6944	0.4678	-0.4246	-1.0611	1.1323	-0.1152	-1.053	0.1882	0.3039	0.5723	0.2232	-1.5459	-0.2773	0.0027	2.3955	-1.8248	0.5866	0.3523	1.5376	-0.4461	0.168	-1.5056	0.4247	-0.8752
luad_tcga_pub	TCGA-75-5147-01	1.0556	-0.7067	1.606	1.3725	2.131	3.1927	2.6645	-0.2921	1.0737	0.4904	4.4736	1.7399	4.2059	0.7378	2.8744	1.6574	1.1927	2.1987	1.258	1.5787	1.2134	-0.4858	1.131	1.3013	-0.066	1.0216	-1.1917	0.5328	6.4663	3.0388	2.7301	-0.9535	0.833	0.4719	-0.7075	-0.4497	0.4723	0.3462	0.9772	1.095
luad_tcga_pub	TCGA-75-6203-01	-0.7691	0.0676	-0.9286	-0.5043	-0.9369	-0.8824	-0.118	-0.8707	-0.4982	-1.0618	-0.9638	-0.8243	-1.1246	-0.3819	-1.1618	-0.6694	-1.1453	-0.7936	0.1992	-0.3008	-0.7853	-0.6152	-0.9333	-0.3556	0.0763	-0.8031	1.6516	-1.0356	-0.8662	-0.8119	-0.5544	-0.0498	-1.515	0.0412	-0.2115	-0.0899	-0.3017	-0.8216	-0.3766	-0.8119
luad_tcga_pub	TCGA-75-6205-01	-0.1667	1.8614	0.3453	0.3112	-0.3741	-0.4859	1.2374	-0.2516	1.3235	0.6784	0.6294	-0.2928	-0.4925	0.6826	0.682	0.2712	0.4206	-0.5044	-0.1398	0.2397	-0.5119	1.9735	2.0671	-0.8883	-0.1747	0.0381	-0.9501	0.2463	-0.0616	-0.1107	-0.4489	0.518	0.3124	-0.7721	-1.1342	0.153	-0.0268	0.417	-0.3001	1.4591
luad_tcga_pub	TCGA-75-6207-01	0.1278	3.5285	1.494	3.0376	-0.0699	-0.2324	1.2531	-0.5582	0.4841	-0.9847	1.1528	1.2501	0.9524	-0.6175	0.5817	3.3742	2.2911	-0.912	0.6949	-0.1119	-1.0026	1.4872	1.966	0.7597	-0.4369	2.2066	-0.2873	0.7358	-0.3762	0.328	0.5455	0.0294	1.4615	0.3197	-0.7942	-0.0957	2.611	0.4235	-0.66	2.3452
luad_tcga_pub	TCGA-75-6211-01	0.9142	0.8284	0.631	1.3196	1.6502	0.7269	0.3243	0.6349	2.5972	-0.9715	0.0608	-0.9284	0.9775	-0.4272	1.2139	1.5913	2.2723	0.7148	-0.8169	0.4713	-0.0805	-0.0856	3.4982	1.2014	-1.0674	0.5843	0.4175	1.1984	0.9141	-0.0269	-0.1214	-0.2768	1.2182	-1.4374	-0.1206	-1.2215	-1.2992	3.7871	-0.6205	0.9468
luad_tcga_pub	TCGA-75-6212-01	-0.5723	2.3483	-0.8861	-0.6486	-0.9079	-0.7119	-0.4143	-0.4174	0.8842	-0.653	-0.4042	-0.3399	-0.4969	0.4666	-0.7865	-0.5253	-0.983	-0.9531	0.5822	0.2713	-0.7846	-0.4079	1.3201	-1.2937	-0.4067	-0.0019	1.8325	-1.0956	-0.918	-0.7223	0.1985	-1.1671	-0.9597	1.2137	-1.137	0.2101	-0.8157	0.1036	-0.2012	-0.6977
luad_tcga_pub	TCGA-75-6214-01	0.3372	9.2046	1.1287	1.5227	0.3887	-0.0265	-0.1405	1.0028	2.8582	0.1395	0.6753	1.786	6.6387	0.4106	1.2732	0.4923	2.0986	0.2409	0.4612	0.0823	0.3679	-0.375	4.4585	0.3719	-1.0633	-0.6939	-2.5327	0.6721	0.0454	0.9504	1.0833	-0.6414	-0.7332	1.2039	-1.1767	-1.104	-1.1725	4.4777	-0.2847	1.9209
luad_tcga_pub	TCGA-75-7025-01	-0.8915	1.1546	-1.0312	-1.2926	-1.0313	-0.9195	-0.686	-1.0391	0.3929	0.1031	-1.0095	-0.8706	-0.9819	-0.5887	-1.5042	-1.0495	-1.1332	-0.7343	-0.2506	-0.5467	-0.2558	-0.317	-0.5934	-0.335	0.0162	-0.9598	-0.0368	-0.7095	-0.7481	-1.0798	-0.8417	-0.2887	0.9395	0.7966	-0.0923	1.215	0.4953	3.4929	0.6849	-0.4584
luad_tcga_pub	TCGA-75-7027-01	0.286	-0.9074	1.6807	0.2148	1.6074	2.9064	-0.0178	1.7809	0.5373	1.9796	-0.023	0.8384	3.0238	-0.4126	1.1994	1.7462	1.0622	0.8751	0.1904	0.8761	-0.2405	-0.1028	-0.3354	-0.9866	0.6772	-0.1783	-1.2677	2.436	0.1303	-0.5468	-0.5884	-0.4894	-0.1145	-0.7112	-0.9349	-0.7496	0.1842	0.8801	1.2881	1.5723
luad_tcga_pub	TCGA-75-7030-01	-0.9088	-0.0943	-1.0856	-1.2498	-1.2027	-1.0228	-0.8265	-0.8925	-0.8326	-0.7224	-1.0445	-0.8686	-0.9811	-0.6276	-1.2268	-1.0566	-1.0928	-1.2113	-0.7071	-0.9625	-0.5487	-0.9543	-1.0233	0.1016	-0.0264	-1.1629	-0.6681	-1.149	-0.982	-0.6739	-0.6155	0.9254	-1.4407	-0.6358	-0.3057	-0.5417	-0.7245	-0.2339	-0.2562	-0.7043
luad_tcga_pub	TCGA-75-7031-01	0.084	-0.6926	0.0684	0.8741	1.8162	0.0823	1.1344	1.0605	-1.122	-0.9341	0.5306	0.6318	0.3314	4.8262	-0.5688	2.0018	0.5245	1.1417	-0.2482	0.7267	-0.414	-0.3818	1.2126	0.2326	-0.4753	0.4316	-2.2812	0.686	0.6366	1.4013	-0.1043	0.0617	0.969	-1.2122	0.1961	-1.9036	-1.1847	-0.023	-0.348	0.144
luad_tcga_pub	TCGA-78-7143-01	0.1529	1.1196	0.4254	2.4458	1.5664	-0.1021	0.5147	1.4553	4.6089	1.7313	2.8093	2.7007	2.8825	0.6619	2.2723	1.5592	0.2987	1.6468	3.1141	2.0207	0.6099	0.5538	3.3447	3.5686	-1.19	-0.4177	-1.0069	9.1286	0.6716	-0.2755	-0.7287	-1.257	0.807	2.164	-0.0288	2.263	-0.5229	3.3901	-0.7861	1.6986
luad_tcga_pub	TCGA-78-7145-01	-0.123	0.1681	0.8682	-0.3698	0.5634	0.8036	2.325	0.5664	0.1741	0.2976	1.4404	0.167	0.9749	-0.0307	0.4551	0.4149	0.7983	-0.2946	-0.2186	-0.7552	-0.4189	-0.3566	0.4335	-1.4884	-0.8425	1.3661	-1.9102	0.4979	-0.3004	-0.4237	-0.2461	-1.5058	-0.7977	0.6599	-1.2447	-0.8675	-1.4601	-1.1809	-0.4133	1.4012
luad_tcga_pub	TCGA-78-7147-01	0.7671	3.1142	0.397	3.38	1.5088	1.7147	1.6467	1.2326	0.5401	1.6764	4.4188	4.549	1.9916	1.448	2.0421	0.9279	0.0906	1.541	3.4624	2.7443	-0.0397	1.6279	3.7217	4.4328	-0.5969	2.3912	0.9613	-0.8627	0.1668	0.1349	0.3097	0.5574	0.6744	2.5028	-0.6205	0.9776	-0.598	0.8428	0.5716	-0.2567
luad_tcga_pub	TCGA-78-7148-01	0.244	-0.3545	1.3034	0.2191	0.0769	0.6341	0.4538	0.4351	-0.6031	-0.1908	-0.001	0.9266	1.0509	0.4746	0.5349	0.0178	0.7147	0.381	0.0183	-0.1305	-0.6712	0.9876	0.0547	-0.2096	1.1135	0.6893	-0.5878	0.8181	0.7492	-0.7119	-0.4677	-0.727	-1.2944	-0.2038	0.1353	-0.5774	-0.2843	-0.8397	0.2859	-0.0608
luad_tcga_pub	TCGA-78-7149-01	-0.8095	-1.0118	-0.8116	-1.0828	-0.7752	-0.97	-0.8531	-0.916	-1.204	-1.5972	-0.9417	-0.3571	-1.4508	-1.0047	-1.3515	-1.0632	-1.0227	-1.0491	-1.6118	-1.0083	-0.4305	-1.1685	1.1912	-1.8674	-0.0344	3.9494	-0.59	-1.1288	-0.4879	-1.4174	0.5772	-0.169	1.2757	2.9477	1.3267	-1.2279	1.4132	0.9925	0.2154	-0.6108
luad_tcga_pub	TCGA-78-7150-01	2.9598	-0.0575	3.6681	1.5955	2.0135	-0.1994	-0.2697	1.874	2.0021	4.0805	1.5565	1.1029	3.9324	1.6483	0.6203	1.0366	0.9616	1.2412	0.2877	1.4806	-0.0564	2.5101	1.6839	1.1962	-0.6279	3.1478	0.2745	-0.0909	0.079	-0.8145	-0.5169	-0.8629	-0.6515	-0.6453	-1.3748	-1.1931	-0.961	0.5717	0.3501	2.3329
luad_tcga_pub	TCGA-78-7152-01	-0.5431	-0.9043	-0.7099	-0.2915	-0.1757	-0.7873	-0.9544	-0.1272	-1.2995	-0.3533	-0.6575	-0.3498	-0.251	-0.6537	-0.8518	-0.4032	-0.6723	0.4309	-0.4403	-0.4687	-0.2507	0.8216	0.2446	-0.3888	-0.6613	0.0015	0.2459	-0.7304	-0.6942	-0.4064	-0.5069	1.0301	-0.7973	0.9906	-0.7577	-0.6646	0.0605	-0.1885	-0.5456	-0.6648
luad_tcga_pub	TCGA-78-7153-01	-0.3806	-0.9714	-0.2801	1.3054	0.0764	0.0799	0.4719	-0.4209	-0.2731	-0.409	0.2089	-0.3032	-0.7285	-0.0727	-0.8622	1.4363	-0.0564	0.2508	-0.127	-0.0956	-0.7466	-0.5879	1.9885	-1.57	-0.1002	1.7688	1.9997	-0.7787	-0.132	-0.0434	-0.8194	-1.1315	0.3599	-0.5892	0.1441	-0.662	0.9664	0.1966	-0.8496	-0.4869
luad_tcga_pub	TCGA-78-7154-01	2.0831	-0.34	2.9309	1.7813	0.8266	2.3623	3.5651	2.5949	0.3525	0.4296	2.4406	0.7746	1.1389	0.6146	1.9258	27.1949	4.2742	1.7618	1.1195	2.5996	-0.717	0.6042	1.4642	4.064	3.0152	7.4579	-0.679	1.1697	0.3726	0.1637	0.3436	-0.0059	0.0646	-0.8514	-1.1567	-1.7054	-0.8498	-0.9066	1.8113	1.7841
luad_tcga_pub	TCGA-78-7155-01	7.667	-1.1618	2.8301	4.1763	10.9974	-0.3103	0.1305	8.406	-0.8952	1.15	8.9758	6.7536	11.9236	1.1248	6.2115	2.7221	12.2739	1.56	2.3793	0.9067	0.3632	1.9749	2.6711	6.6497	-1.8623	-0.3679	1.4734	4.3042	4.1292	0.6845	-0.1322	-1.4912	0.895	0.4331	-0.6943	-1.1101	-1.499	0.2807	-0.6103	4.471
luad_tcga_pub	TCGA-78-7156-01	-0.9396	-0.5573	-0.9649	-1.2731	-1.0799	-1.0665	-1.0963	-0.8906	-0.9742	-1.2806	-1.1815	-0.9589	-1.2861	-1.2643	-1.6662	-1.0734	-1.1693	-0.1696	-0.5683	-0.648	-0.708	-1.5995	0.1648	1.121	0.5795	0.2619	1.1812	-0.7459	-0.7452	-0.7698	-0.3002	0.9255	0.9121	2.2577	3.0257	2.1125	1.0512	1.9879	-0.1688	-0.7659
luad_tcga_pub	TCGA-78-7158-01	-0.4484	0.1962	0.074	-0.7623	-0.3326	-0.5178	-0.4412	0.2931	-0.1826	0.3962	0.6037	1.8249	0.8055	-0.2066	-0.5958	0.4198	-0.4327	-0.7773	0.2023	-0.473	0.9418	1.2183	0.8063	0.1161	-0.8039	0.0449	1.4069	0.6804	-0.488	-0.2444	-0.7145	0.6943	1.9784	5.3634	1.4178	0.5528	0.8157	1.5557	-0.9133	-0.2428
luad_tcga_pub	TCGA-78-7159-01	0.0683	0.4785	0.3899	1.3715	2.1238	-0.1905	0.167	3.6698	-0.4119	0.0616	0.603	0.6719	1.9887	-0.9825	0.4249	0.4287	1.3241	0.5479	0.6576	-0.2675	0.8287	-0.1875	-0.266	0.2338	-0.7995	-0.3913	-1.5468	0.6406	0.9528	-1.0687	-0.0422	1.8608	1.1585	-0.196	0.4818	-0.4426	0.5684	-0.4664	-0.5111	1.5549
luad_tcga_pub	TCGA-78-7160-01	-0.1537	-0.4846	1.1055	-0.5999	0.0934	-0.6899	-0.028	-0.3574	0.5541	-1.1353	-0.7724	-0.7132	0.1098	-0.3942	-0.0382	-0.6089	0.742	-0.3372	-0.1819	-0.4717	-0.4907	-1.1575	0.4769	-1.1685	-0.8162	-0.3304	-0.2046	-0.8961	-0.3981	-0.2076	-0.6593	-0.7902	-0.6613	0.2512	-0.3249	-0.3779	-0.8337	0.2053	0.5348	0.0836
luad_tcga_pub	TCGA-78-7161-01	-0.6772	-0.7258	-0.8057	-0.7222	-0.3688	-0.8856	-1.1445	-0.815	-0.1564	-1.1987	-1.1028	0.8554	-0.9278	-1.2415	-1.2793	-0.7105	-0.7638	-0.9366	-0.681	-0.7451	-0.5889	-0.8076	0.1819	3.8111	-0.3662	0.0928	-0.9031	1.0675	0.9023	-1.4575	-0.2238	0.2734	0.5855	-0.3875	0.7498	-1.2798	1.6533	0.0571	1.0798	-0.783
luad_tcga_pub	TCGA-78-7162-01	-0.5771	-0.2185	-0.3517	-0.5584	-0.8905	-0.6942	-0.5379	-0.6612	-1.0725	-1.0265	-0.9029	1.0111	-0.8195	-0.395	-0.1349	-0.625	-0.7515	-0.536	-0.1654	-0.1445	-0.6491	-0.8834	0.0958	0.1835	-0.788	0.2403	0.9843	-0.909	-0.6579	-0.6873	-0.2368	0.1518	-0.6725	1.7382	-0.3369	-0.4496	0.203	-0.7075	-0.7703	-0.8475
luad_tcga_pub	TCGA-78-7163-01	-0.9854	0.3651	-1.1215	1.4379	-0.7733	-0.0262	-0.9244	-0.4997	1.0268	-0.6573	-0.4689	-0.8798	-0.6373	-1.4321	-0.7157	-1.0564	-1.1121	0.1053	0.7078	2.3919	-0.4641	-0.882	0.4229	0.5434	2.0724	0.1413	-2.0442	-1.2651	-0.9043	0.8417	0.0091	-0.2814	-0.7249	-0.1433	-0.2222	2.1829	-0.2366	0.5682	0.9688	-1.03
luad_tcga_pub	TCGA-78-7166-01	0.7754	-1.0395	0.1501	0.3938	0.6011	0.0092	-0.2143	-0.0089	-0.3827	1.5664	-0.312	-0.2739	-0.5247	0.5622	-0.195	0.4034	0.2009	1.2076	-0.8395	1.5986	-0.1631	1.5647	0.5658	-0.1069	2.5744	0.786	-1.4844	1.1879	0.6418	-0.8716	0.3062	-0.695	0.3408	-0.2741	1.7828	-1.7102	2.1446	0.7916	-0.2248	1.2063
luad_tcga_pub	TCGA-78-7167-01	-1.0131	-0.4897	-1.1416	-1.3023	-1.0371	-1.0415	-1.396	-1.0956	-1.1594	-0.4879	-1.1605	-0.9321	-1.4869	-1.3213	-1.7732	0.3638	-1.2029	-1.3859	-1.2908	-1.0366	-0.5088	-0.2087	-0.6498	-0.2381	0.0416	0.4553	0.9302	0.2282	-0.5636	-0.9791	-0.056	0.1955	2.9497	-0.2242	4.0122	-0.5778	0.8427	1.3611	-0.6935	-0.8525
luad_tcga_pub	TCGA-78-7535-01	-0.1371	-0.5305	-0.079	2.1484	1.1497	0.5211	0.0842	0.8274	0.6144	0.3961	0.737	0.5812	0.0059	1.6955	1.6656	1.0612	0.0152	0.5781	0.1814	4.5708	0.6723	1.132	2.8731	2.6322	2.4056	-0.1276	-1.2117	0.8313	0.2642	-0.8327	0.8556	-1.2101	-0.556	0.7744	-0.9204	-1.8818	-0.3435	2.5248	-0.8199	0.0159
luad_tcga_pub	TCGA-78-7536-01	2.5951	0.278	3.4893	2.7328	7.1832	0.6949	1.3534	8.6146	0.7059	0.5481	5.1632	3.561	11.2166	0.268	2.1634	4.4666	1.2837	6.6731	5.1564	4.6009	0.6146	0.5134	1.7035	6.5003	-0.874	-0.3199	-0.6737	4.1253	4.4384	2.0743	0.6415	-0.5387	0.8274	-0.3825	-1.4845	-1.3573	0.1579	-1.2201	-0.6615	3.2692
luad_tcga_pub	TCGA-78-7537-01	-0.8555	-0.7293	-0.9782	-0.6329	-0.7659	-0.7584	-1.0467	-0.9057	-0.5838	0.0936	-0.858	-0.7239	-0.9607	-0.9958	-1.4314	-0.5063	-1.0599	-0.4625	-1.1143	-1.3165	0.2949	-0.3835	0.1401	-0.6715	-0.2073	0.4982	-0.5472	-0.6056	-0.7136	-1.034	-0.0956	0.2414	-0.3931	1.2881	-0.2107	-1.0457	0.3084	-0.1431	-0.8581	-0.9304
luad_tcga_pub	TCGA-78-7539-01	-0.6589	0.607	-0.8935	-0.9129	-0.7119	-0.2731	-1.0334	-0.9992	0.3587	0.2122	-0.748	-0.2932	-0.793	-0.4522	-0.6991	-0.981	-0.8114	-0.7451	0.0575	-1.4277	-0.5542	-0.3721	-0.6208	-0.6579	0.7926	0.6837	-0.8726	1.4046	-0.3086	-0.355	-0.223	-1.741	0.7748	0.6818	-1.4657	-0.4245	0.5207	-0.2392	2.1067	-0.9309
luad_tcga_pub	TCGA-78-7540-01	-0.6192	0.2182	-0.9467	-0.7847	-0.9941	-0.7551	-1.1042	-0.9623	0.9378	-1.1368	-1.0368	-0.5449	-1.1227	-0.3596	-1.2913	-0.711	-1.1269	-0.8706	-1.1691	-0.89	-0.7138	-1.616	-0.2711	-0.8422	3.3337	-0.8533	0.4119	-0.3174	-0.9007	-0.8728	0.0465	7.2463	-1.3712	-0.8547	-0.768	-1.2141	-1.5428	0.3146	-0.8715	-0.5448
luad_tcga_pub	TCGA-78-7542-01	2.1475	1.8831	1.6821	3.995	4.8727	2.8378	1.9181	1.7942	-0.8856	2.7034	1.8661	3.0988	4.1342	1.8605	0.3867	2.2584	4.9943	2.8557	0.8095	7.6997	0.4187	0.8452	1.1185	-0.4076	2.2052	0.2487	0.5833	1.5963	1.1207	0.899	-0.4243	-0.1861	0.3843	0.2626	0.7535	-0.1895	-1.6283	0.0135	-0.9615	2.3103
luad_tcga_pub	TCGA-78-7633-01	-0.5572	-0.1426	-0.2098	-0.7807	-0.4616	-0.5214	-0.5241	-0.1996	-0.0556	0.3233	-0.6281	0.5058	-0.5757	-0.7428	-0.0947	-1.0502	-0.2653	-0.6199	-0.4911	-0.6733	-0.6879	0.5725	0.0183	-0.4614	-0.7671	-0.1054	0.8846	-0.0436	-0.554	-1.0913	0.7974	1.1042	0.924	2.5073	0.1896	1.4059	0.1384	0.6569	-0.8915	-0.4947
luad_tcga_pub	TCGA-80-5607-01	0.4546	-0.4631	0.0253	0.1706	0.661	0.0825	0.6581	0.845	-0.5725	1.4123	0.5345	-0.5032	2.5621	1.2552	0.5102	1.4059	0.7304	0.3886	0.7845	0.2345	0.872	1.8879	-0.8176	-0.8662	-0.8202	-0.3346	-0.0506	-0.3581	-0.1412	-0.4549	-0.2854	0.8189	-0.3644	-0.1777	-0.7627	-0.2126	-0.4861	0.9884	-0.5195	0.5494
luad_tcga_pub	TCGA-80-5608-01	0.2785	-0.8307	-0.0665	0.9721	0.192	0.0981	-0.111	-0.2863	0.522	1.095	-0.3808	0.6334	1.0184	-0.1712	0.048	0.9885	1.1525	-0.2425	-0.0382	0.9286	-0.5193	0.3952	0.4572	-0.4129	0.4353	0.3161	-1.2544	1.5218	1.3647	-1.2714	0.9455	0.1319	-0.6092	-1.0001	-1.1456	-1.6578	0.927	-0.6532	0.6223	-0.0937
luad_tcga_pub	TCGA-86-6562-01	-0.1817	1.4806	0.9738	-0.1376	1.045	-0.2234	-0.0626	-0.4605	3.6801	-0.3625	-0.7741	-0.8158	-0.0905	-0.1993	-0.4064	0.3153	-0.0043	-1.093	-0.1546	0.3291	-0.0845	-0.3256	1.2904	0.1531	0.0763	0.3611	0.6884	-1.0737	-0.2814	-1.1454	-0.7379	-0.5443	-0.2246	0.27	-0.4789	-0.9739	-0.8921	0.1796	-0.6342	-0.6162
luad_tcga_pub	TCGA-86-6851-01	-0.2894	0.7412	-0.4418	-0.0943	-0.2941	-0.5845	-0.7048	-0.3828	0.1576	0.8025	0.8826	0.2089	0.3139	-0.0507	0.4815	-0.0245	-0.2086	-1.121	1.0629	0.3258	0.2549	0.8904	-0.7336	0.0876	-0.6231	0.1485	-0.7522	3.9488	-0.3704	-0.5957	-0.7361	3.801	1.626	1.346	-1.4122	-0.1341	0.0763	1.3964	2.3111	1.0822
luad_tcga_pub	TCGA-86-7713-01	0.8665	1.6269	0.4514	0.1087	2.0412	-0.4473	0.2945	-0.2259	2.2398	0.9162	0.1059	0.8216	1.5489	-0.0382	0.3346	4.9735	1.2699	-0.3769	2.7707	-0.7066	-0.7373	3.4982	0.5211	-0.0852	-1.2904	-0.5665	1.3301	8.1574	0.1323	-1.1772	-0.5001	1.8375	3.5125	-0.2705	1.5775	-0.7068	1.8255	5.0342	-0.6845	2.7544
luad_tcga_pub	TCGA-86-7714-01	-0.9595	2.2956	-0.9395	-0.7731	-0.8999	-0.8212	-0.7236	-0.5446	-0.4473	-0.5108	-0.7192	-0.489	-0.2733	0.0284	-1.2514	-0.8271	-1.0821	-0.7181	0.3652	-0.4702	-0.3369	-0.1077	-0.6825	0.2805	-1.0001	-0.6571	1.5904	-0.1988	-0.8492	-0.196	-0.8246	0.3684	-0.0193	1.8839	-0.2462	1.1777	0.2894	-0.2826	-0.1287	-0.3755
luad_tcga_pub	TCGA-91-6828-01	-0.4899	0.08	-0.2139	-0.194	-0.2172	-0.2299	-0.0664	-0.1744	-0.6328	-0.1408	0.1251	-0.2175	1.461	-0.6018	-0.568	-0.1806	-0.0805	-0.778	0.2619	-1.1798	-0.2053	-0.62	-1.0208	-0.5055	-1.054	-0.7923	-0.776	0.6108	-0.5377	-0.861	-0.328	0.0191	0.467	-0.1279	0.2713	-0.2139	-1.3115	-1.112	-0.0412	1.0905
luad_tcga_pub	TCGA-91-6829-01	-0.4389	0.1281	0.8033	0.7779	2.5959	-0.4191	0.2911	1.5011	-0.2398	-0.4032	4.0191	2.1491	2.085	-0.2776	2.0991	0.9309	1.5986	1.3869	2.1928	0.8953	-0.2936	0.2156	-0.51	2.1739	-1.1316	-0.3835	-1.36	2.4362	1.3902	-0.8511	-0.6973	-0.5949	-0.2642	0.4437	-0.8947	-0.7043	-0.7367	-0.715	-0.6581	0.244
luad_tcga_pub	TCGA-91-6835-01	0.3835	1.9766	0.3973	0.4382	-0.029	-0.3206	0.3511	1.2128	0.5868	1.3587	1.5647	2.531	2.049	1.4733	2.5348	1.0632	-0.2391	-0.6284	2.1181	0.4225	-0.0738	0.4284	-0.1033	1.1199	-0.9729	-0.103	-0.4336	1.8142	-0.1606	-0.8075	-0.536	0.2379	0.5335	1.6564	-0.4586	0.6064	-1.1852	0.6012	-0.1137	1.0467
luad_tcga_pub	TCGA-91-6840-01	0.0297	0.662	0.0209	0.0193	6.4343	-0.1177	0.311	4.3669	-0.5097	3.9399	1.7771	-0.322	1.7276	-0.7323	-0.081	-0.1353	-0.0167	1.4691	1.2383	-0.7467	-0.0507	0.6947	-0.1984	0.3221	-0.6736	0.4865	-1.0227	2.7294	0.8286	0.0358	-0.006	-0.5846	-0.1839	1.8642	-1.5924	-1.2782	-1.6275	-0.4768	-0.3842	1.6165
luad_tcga_pub	TCGA-91-6847-01	3.896	17.5896	1.6625	1.9768	6.3193	0.5324	2.0063	1.4094	-0.9174	3.4658	2.5244	5.2563	4.7992	10.7795	4.7901	5.0674	1.8483	8.2631	3.6462	1.7028	-0.0787	2.0455	1.4963	2.467	-1.411	-0.8745	0.2497	3.2937	2.947	-0.504	-0.5824	-1.4727	-0.4396	0.6105	0.1849	-1.011	-1.0106	-0.3276	-0.7908	1.1168
luad_tcga_pub	TCGA-91-6849-01	-0.973	-0.6607	-1.0686	-1.0347	-1.0574	-0.9479	-1.0863	-0.6424	1.0262	-0.4118	-1.1606	-1.373	-1.0996	-1.0228	-1.1931	-1.2128	-1.07	-0.8132	-1.4313	-1.5257	-0.4871	-0.7064	-0.4121	-1.2125	0.2162	0.1091	-0.8258	-1.6449	-0.8872	-0.9238	0.2235	-0.8533	-0.0332	0.9085	0.233	-0.4073	-0.5143	0.1063	-0.4294	-0.7269
luad_tcga_pub	TCGA-91-7771-01	-0.7858	-0.6836	-0.8549	-0.8718	-0.9423	-0.9264	-0.9728	-0.4598	0.9829	-1.1742	-0.6088	-0.7482	-0.8488	-0.8688	-1.0202	-1.0986	-0.8505	-0.9238	0.0134	-0.8496	-1.043	-1.3264	-0.8598	-1.0967	-0.6335	-1.5045	-0.6808	-1.0335	-0.1115	-1.2384	-0.9037	0.2787	-0.4228	-0.0999	0.0794	1.0822	-0.1655	0.0974	0.0086	-0.4868
luad_tcga_pub	TCGA-93-7347-01	-0.6946	0.56	-0.7669	-0.4427	-0.9593	-0.4044	-0.5007	0.0164	-0.8617	0.0346	-0.1055	-0.5706	0.052	-0.2779	-0.4564	-0.5604	-0.6085	-0.9796	-0.6512	-0.1706	-0.077	0.3446	-0.3576	-0.7572	0.2028	0.3916	0.8972	-0.4299	-0.7743	-0.5509	-0.0317	-0.3736	-0.3308	-0.1645	-0.337	-0.2451	-0.0185	-0.1645	-0.3737	-0.4695
luad_tcga_pub	TCGA-93-7348-01	-0.5006	0.0662	-0.6357	-0.4411	-0.9758	-0.8163	-0.58	-0.5814	1.3013	-0.511	-0.7506	-0.6377	-1.0849	-0.9906	-1.0922	-0.551	-0.9939	-0.8289	-0.341	-0.4142	0.0381	-0.2146	-0.607	0.1931	0.5205	-0.2665	-0.1543	-1.2516	-0.5999	-1.1497	-0.3842	-0.6441	0.7497	0.7002	-0.4194	-0.9105	-0.7987	-0.0801	1.0421	-0.5562
luad_tcga_pub	TCGA-95-7039-01	-0.2199	0.5926	-0.2555	0.2743	1.8189	0.5831	-0.8404	0.1878	-1.5808	-0.0266	1.6944	0.6887	0.7102	-0.8823	-0.0941	1.5124	0.7681	-0.6418	-1.0315	0.4298	-0.6175	-0.147	0.9039	-0.1406	0.7681	3.8612	0.6916	-0.0018	0.7133	-0.1063	0.7216	-1.0257	1.416	-0.4898	-0.6511	-0.9761	-0.2002	-0.9469	-0.8188	0.9059
luad_tcga_pub	TCGA-95-7043-01	0.9491	0.5092	0.7273	4.4616	2.3554	0.8898	0.2646	5.0287	1.4561	3.1843	0.9353	0.6288	0.3118	0.0861	0.0899	1.7845	1.3296	-0.1501	-0.368	0.9898	-0.4122	1.8807	0.5636	1.3791	0.5051	3.7291	0.6483	-0.0948	0.7939	1.6655	3.3842	-0.8505	2.761	-1.3595	-0.5321	-1.5991	-1.3582	-0.9457	-0.9673	2.8151
luad_tcga_pub	TCGA-95-7567-01	0.1328	-0.4877	0.099	0.8278	1.1433	-0.4265	-0.8108	-0.6142	-0.0618	0.2391	0.0393	-0.9089	-0.636	0.2367	0.0903	0.0534	0.8573	-0.7824	-0.7394	0.1534	-0.9143	1.0096	1.679	-0.5742	-0.0429	0.5097	1.6616	0.0294	0.857	-0.8114	-0.6136	0.2781	-0.1266	-0.07	-1.6173	-0.7303	0.1706	-0.1342	-0.5495	0.298
luad_tcga_pub	TCGA-97-7546-01	-0.9879	1.7861	-0.7058	-0.4933	-0.3416	-1.0224	-0.904	-0.5802	-0.4333	-0.1791	-0.1011	-0.4648	-0.8491	-0.8347	0.0579	-0.9469	-0.9895	-0.3684	2.4658	-0.4052	-0.7062	-0.6122	-1.0457	1.6759	-1.2865	-1.2213	-0.3793	-0.5604	-0.4001	0.0225	-1.0915	-1.3002	-1.4743	0.7267	-0.5912	1.0645	-1.445	-0.6695	-0.6526	-0.696
luad_tcga_pub	TCGA-97-7552-01	-0.8958	0.1067	-0.9073	-1.0768	-0.9684	-0.8659	-0.8821	-0.7632	-0.8403	-0.7467	-0.8846	-0.6758	-0.8727	-0.6976	-0.9535	-1.1643	-0.9556	-0.9595	0.3095	-0.8009	-0.7078	-1.1639	-1.4011	0.5295	0.0777	-1.5349	-0.544	-0.595	-0.8807	-0.8472	-1.0537	0.7241	-0.5912	0.9376	-0.5014	1.5477	-0.5245	-0.1399	-0.1744	-0.5168
luad_tcga_pub	TCGA-97-7553-01	0.0724	0.1842	0.0065	0.2582	0.9466	-0.2842	0.1074	0.5807	-0.1823	-0.7919	0.1211	1.7718	1.2026	-0.0673	-0.0276	0.0122	0.5376	0.6441	1.7729	0.2607	-0.3862	-0.3027	-0.9715	1.6224	-0.7381	-1.4229	-0.7582	0.2141	-0.0675	-0.3209	-0.7552	0.9549	0.0576	0.5081	-0.6074	0.5167	-0.7811	-0.712	-0.4187	-0.2114
luad_tcga_pub	TCGA-97-7554-01	-0.5801	3.4871	-0.1368	0.1758	-0.2033	-0.2752	0.3845	0.1155	0.4477	-0.0611	-0.0643	-0.8031	0.6803	-0.7217	0.0155	0.0943	0.1384	-1.3135	0.2005	-0.1221	-0.3742	0.5708	-0.7999	-0.0499	-0.5504	-0.7852	0.2824	-0.0874	0.4376	-0.6615	-0.2383	0.0345	0.664	0.8669	-0.4146	1.8044	-0.827	-0.5207	-0.4456	-0.5318
luad_tcga_pub	TCGA-97-7937-01	-0.3133	0.7505	-0.0974	0.4228	2.5596	-0.8111	-0.4091	0.369	0.8703	-0.4737	-0.5256	-0.7129	0.347	-0.8906	0.4161	1.1408	1.8742	1.634	-0.9347	-0.4244	0.913	-0.2522	-0.5025	-0.1416	-0.6813	-0.1874	-0.3501	0.1869	2.0544	-0.8224	-0.9922	-0.7814	1.464	-0.3915	-0.6921	-1.2414	-1.4472	0.6306	-0.4822	-0.2867
luad_tcga_pub	TCGA-97-7938-01	-0.9426	1.2415	-0.9967	-1.0257	-0.9486	-0.8454	-1.0243	-0.614	1.0971	-0.6876	-0.7208	-0.3851	-0.7341	-1.1132	-0.8905	-1.1045	-0.9874	-1.0649	-0.1261	-1.4189	-0.4607	-1.1065	-0.8359	0.7516	-1.1126	-0.9398	0.1533	-0.4005	-0.3067	-0.6717	-0.6973	-0.6818	-1.2012	1.8727	0.8986	1.64	-0.4827	-0.7293	1.1952	-0.7313
luad_tcga_pub	TCGA-97-7941-01	-0.7235	-0.4221	-1.0284	-1.0904	-1.1861	-0.8592	-0.1574	-0.832	-0.1189	-0.2121	-0.8991	-0.0598	-0.9345	-0.6788	-1.3487	-0.552	-1.0569	-0.8549	-0.3878	-0.9226	0.4115	-0.174	0.1532	-0.9771	0.2357	-0.695	1.2386	-0.3088	-0.7605	-0.6854	-0.4021	1.436	0.1609	2.0705	-0.5975	-0.4722	1.4786	1.0692	0.1134	-0.7253
luad_tcga_pub	TCGA-99-7458-01	-0.8298	2.9312	-0.6011	-0.788	-0.823	-0.6188	-0.2625	-0.7134	-0.0435	-0.8316	-0.4523	-0.7979	-0.2637	-0.8305	-0.3965	-0.8879	-0.6048	-1.0786	-0.0186	0	-0.7558	-1.1591	-0.2267	0.2563	-0.6172	-1.1252	-1.0915	-0.9504	-0.778	-0.9084	-0.779	-0.0751	-0.5812	0.4136	1.3897	1.431	-0.7277	-0.6096	0.908	-0.5978
luad_tcga_pub	TCGA-95-7947-01	1.3784	-0.118	0.9824	2.2615	1.1078	0.1371	1.2353	1.6953	0.6545	1.2386	3.9864	1.7711	2.2104	0.7881	1.6994	1.6059	1.8725	1.3214	0.9409	1.799	-0.6541	0.8676	1.0547	3.6783	-0.4756	-0.4272	1.0807	0.1604	1.0034	2.7533	-0.6245	0.8318	-0.0473	1.2655	-0.676	-0.8687	-0.6789	0.8835	3.6888	3.5855
luad_tcga_pub	TCGA-95-7948-01	-0.1395	1.4861	-0.5802	-0.0364	-0.4419	0.1505	2.4436	0.6622	-0.2728	-0.0494	0.4874	0.1069	2.0404	-0.0839	0.4888	0.3848	-0.3527	0.4303	0.396	0.5402	1.0006	-0.1868	2.6742	-0.1237	-0.6888	0.2985	-0.0365	-0.7174	-0.7699	-0.8417	-0.7462	4.1192	2.6346	0.6434	0.0418	-1.4879	1.5038	1.4452	0.2411	-0.7098
luad_tcga_pub	TCGA-55-7724-01	-0.0858	1.6572	0.1579	0.2468	0.6213	-0.4136	-0.0881	0.9688	1.0741	-1.8615	0.0523	0.0631	0.9247	-1.1012	0.1766	-0.5081	0.3826	-0.2703	1.1067	0.27	-0.3242	-2.4698	-1.2017	0.4185	-1.2399	-0.5306	1.3039	-0.8018	0.1298	0.6776	-0.0277	-1.375	-1.093	0.5949	-0.1974	-0.1385	-1.8234	-1.6852	0.1514	1.7489
luad_tcga_pub	TCGA-55-7726-01	1.6584	7.247	0.8999	1.7424	2.4362	0.3035	0.6937	-0.4152	2.2394	-0.8981	0.8721	1.8654	-0.2311	0.1142	2.636	1.494	1.0949	3.6382	-0.6243	-0.5256	-0.72	-1.974	-0.1337	1.3274	-0.9099	0.3624	0.5919	0.4453	0.2624	1.9436	-0.668	-0.6743	-0.8972	0.4633	-1.5504	-0.5809	-2.1306	-1.4912	-0.5681	1.3996
luad_tcga_pub	TCGA-69-7980-01	0.3243	-0.1189	-0.1751	0.0438	1.0326	0.6252	0.2826	-0.2756	-0.5989	3.5319	1.6079	0.6312	-0.0916	1.1498	0.8369	-0.3024	0.034	0.7555	0.5283	0.0611	-0.6791	2.1402	0.0205	0.1141	-0.8786	0.4627	-0.9515	2.5861	-0.0209	-0.4977	-0.7133	3.7033	-0.0633	-0.8797	-0.1949	-1.1557	-0.3091	-0.49	4.5013	1.0373
luad_tcga_pub	TCGA-73-7498-01	-0.8951	-0.0103	-1.0689	-1.1747	-1.0803	-1.019	-1.1805	-1.0232	-0.8773	-0.7624	-1.1969	-0.688	-1.0653	-0.8629	-1.611	-0.5679	-1.125	-1.0194	-0.6031	-0.8528	-0.9576	-0.3858	-0.8637	-0.9164	0.2475	-0.2133	1.3762	0.9131	-0.9043	-1.0271	-0.8143	0.8345	0.8619	1.2939	1.1832	-0.4874	0.7046	1.4309	-0.636	-0.8556
luad_tcga_pub	TCGA-73-7499-01	2.5907	-0.4764	1.8001	0.6621	11.2627	3.6282	3.5004	0.6112	2.9238	0.6842	4.3572	4.101	4.0033	2.1473	1.946	1.6012	1.1973	2.3483	1.9968	1.5807	0.2655	-0.1239	2.6451	1.0234	-0.4263	3.1864	-0.6207	2.2273	4.0772	3.5656	1.9589	-1.9676	1.2457	-0.2618	-0.3999	-0.5431	-1.8744	0.1747	-0.4648	0.8391
